# Supplementary material for: 14-3-3ζ Constrains insulin secretion by regulating mitochondrial function in pancreatic β cells
Source: JCI Insight. 2022 Apr 22;7(8):e156378. doi: 10.1172/jci.insight.156378 (PMC9089799; doi:10.1172/jci.insight.156378)
Supplement: Supplemental table 1 [file jciinsight-7-156378-s079.xls]

## Sheet:  sup.CellNumber.state.tsv
Supplemental Table 1-Number of cells counted per replicate
sample	CT	cluster	nCell
KO_rep1	KO	alpha	117
KO_rep1	KO	Bcell	3
KO_rep1	KO	beta	1095
KO_rep1	KO	delta	159
KO_rep1	KO	ductal	20
KO_rep1	KO	endothelial	108
KO_rep1	KO	gamma	31
KO_rep1	KO	Macrophages	78
KO_rep1	KO	polyhormonal	85
KO_rep1	KO	PSC	15
KO_rep1	KO	Tcell	4
KO_rep1	KO	Unknown	2
KO_rep2	KO	alpha	310
KO_rep2	KO	Bcell	881
KO_rep2	KO	beta	1218
KO_rep2	KO	delta	174
KO_rep2	KO	ductal	7
KO_rep2	KO	endothelial	335
KO_rep2	KO	gamma	59
KO_rep2	KO	Macrophages	172
KO_rep2	KO	polyhormonal	324
KO_rep2	KO	PSC	61
KO_rep2	KO	Tcell	703
KO_rep2	KO	Unknown	86
KO_rep3	KO	alpha	199
KO_rep3	KO	Bcell	44
KO_rep3	KO	beta	1042
KO_rep3	KO	delta	123
KO_rep3	KO	ductal	12
KO_rep3	KO	endothelial	86
KO_rep3	KO	gamma	35
KO_rep3	KO	Macrophages	62
KO_rep3	KO	polyhormonal	25
KO_rep3	KO	PSC	18
KO_rep3	KO	Tcell	39
KO_rep3	KO	Unknown	9
WT_rep1	WT	alpha	53
WT_rep1	WT	Bcell	46
WT_rep1	WT	beta	604
WT_rep1	WT	delta	101
WT_rep1	WT	ductal	18
WT_rep1	WT	endothelial	72
WT_rep1	WT	gamma	15
WT_rep1	WT	Macrophages	60
WT_rep1	WT	polyhormonal	10
WT_rep1	WT	PSC	12
WT_rep1	WT	Tcell	23
WT_rep1	WT	Unknown	8
WT_rep2	WT	alpha	168
WT_rep2	WT	Bcell	951
WT_rep2	WT	beta	948
WT_rep2	WT	delta	154
WT_rep2	WT	ductal	10
WT_rep2	WT	endothelial	195
WT_rep2	WT	gamma	47
WT_rep2	WT	Macrophages	111
WT_rep2	WT	polyhormonal	165
WT_rep2	WT	PSC	62
WT_rep2	WT	Tcell	422
WT_rep2	WT	Unknown	84
WT_rep3	WT	alpha	148
WT_rep3	WT	Bcell	4
WT_rep3	WT	beta	882
WT_rep3	WT	delta	111
WT_rep3	WT	ductal	24
WT_rep3	WT	endothelial	94
WT_rep3	WT	gamma	39
WT_rep3	WT	Macrophages	50
WT_rep3	WT	polyhormonal	22
WT_rep3	WT	PSC	6
WT_rep3	WT	Tcell	1
