# Supplementary material for: 14-3-3ζ Constrains insulin secretion by regulating mitochondrial function in pancreatic β cells
Source: JCI Insight. 2022 Apr 22;7(8):e156378. doi: 10.1172/jci.insight.156378 (PMC9089799; doi:10.1172/jci.insight.156378)
Supplement: Supplemental table 2 [file jciinsight-7-156378-s080.xls]

## Sheet:  DEG.WT
Supp. Table 2-Differentially Expressed Genes
gene	p_val	avg_log2FC	pct.1	pct.2	p_val_adj	description
Ywhaz	0	-5.60064	0.891	0	0	tyrosine 3-monooxygenase/tryptophan 5-monooxygenase activation protein, zeta polypeptide
Gm10076	7.08098e-197	-1.45004	0.942	0.783	1.33993e-192	predicted gene 10076
Rpl35	1.46777e-89	-0.998582	0.948	0.887	2.77746e-85	ribosomal protein L35
Ins1	3.28353e-77	-1.50292	1	1	6.21343e-73	insulin I
mt-Co1	1.43029e-38	-0.509059	1	1	2.70654e-34	mitochondrially encoded cytochrome c oxidase I
Malat1	4.26932e-37	-0.608078	1	1	8.07883e-33	metastasis associated lung adenocarcinoma transcript 1 (non-coding RNA)
Mast4	2.35602e-31	-0.873252	0.913	0.859	4.4583e-27	microtubule associated serine/threonine kinase family member 4
Hsp90b1	4.20216e-28	-0.667989	0.999	0.996	7.95175e-24	heat shock protein 90, beta (Grp94), member 1
Rps29	1.55562e-27	-0.825847	0.998	0.997	2.9437e-23	ribosomal protein S29
Hnrnpa2b1	3.82446e-27	-0.357523	0.987	0.966	7.23703e-23	heterogeneous nuclear ribonucleoprotein A2/B1
Eif3j1	1.26598e-24	-0.492142	0.67	0.532	2.39562e-20	eukaryotic translation initiation factor 3, subunit J1
Tra2b	1.72225e-24	-0.753964	0.891	0.813	3.25901e-20	transformer 2 beta
Eno1	6.67167e-24	-0.593553	0.486	0.34	1.26248e-19	enolase 1, alpha non-neuron
Ubb	1.0922e-23	-1.31493	0.989	0.986	2.06677e-19	ubiquitin B
Hspa5	1.17373e-23	-1.55193	0.999	0.996	2.22105e-19	heat shock protein 5
Mt1	6.88061e-23	-0.320489	0.911	0.977	1.30202e-18	metallothionein 1
P4hb	9.87143e-23	-0.452171	0.99	0.98	1.86797e-18	prolyl 4-hydroxylase, beta polypeptide
Rpl10	3.59203e-22	-0.838344	0.989	0.982	6.79719e-18	ribosomal protein L10
Yipf5	7.9451e-22	-0.496253	0.792	0.686	1.50345e-17	Yip1 domain family, member 5
Rpl38	2.60441e-21	-0.63859	0.996	0.997	4.92832e-17	ribosomal protein L38
Chga	1.03026e-20	-0.797575	1	1	1.94957e-16	chromogranin A
Gstp1	1.25645e-20	-0.625347	0.196	0.097	2.37758e-16	glutathione S-transferase, pi 1
Mt2	1.46808e-20	-0.687419	0.813	0.901	2.77806e-16	metallothionein 2
Mfsd11	1.75459e-20	-0.417849	0.574	0.434	3.32022e-16	major facilitator superfamily domain containing 11
Hnrnpa3	1.99534e-20	-0.528837	0.97	0.951	3.77578e-16	heterogeneous nuclear ribonucleoprotein A3
Ahsa1	3.47086e-20	-0.561174	0.412	0.281	6.56791e-16	AHA1, activator of heat shock protein ATPase 1
Tmed2	2.17313e-19	-0.448178	0.973	0.954	4.11221e-15	transmembrane p24 trafficking protein 2
Son	8.37417e-19	-0.390154	0.99	0.984	1.58464e-14	Son DNA binding protein
Ppp1r10	9.86164e-19	-0.485127	0.743	0.626	1.86612e-14	protein phosphatase 1, regulatory subunit 10
Sdf2l1	2.22126e-18	-1.10852	0.638	0.549	4.20329e-14	stromal cell-derived factor 2-like 1
Luc7l2	5.66399e-18	-0.284203	0.983	0.97	1.0718e-13	LUC7-like 2 (S. cerevisiae)
Srsf11	1.45884e-17	-0.36948	0.947	0.903	2.76055e-13	serine and arginine-rich splicing factor 11
St13	1.69457e-17	-0.345019	0.94	0.911	3.20664e-13	suppression of tumorigenicity 13
Saraf	2.11973e-17	-0.497962	0.931	0.867	4.01117e-13	store-operated calcium entry-associated regulatory factor
Chic1	2.20029e-17	-0.288254	0.965	0.97	4.16361e-13	cysteine-rich hydrophobic domain 1
Rps28	3.5535e-17	-0.617984	0.995	0.993	6.72428e-13	ribosomal protein S28
Scg3	7.78186e-17	-0.417004	1	0.998	1.47256e-12	secretogranin III
Rab5a	1.23181e-16	-0.586386	0.823	0.745	2.33095e-12	RAB5A, member RAS oncogene family
Stt3a	1.30553e-16	-0.408393	0.899	0.829	2.47046e-12	STT3, subunit of the oligosaccharyltransferase complex, homolog A (S. cerevisiae)
Hsph1	2.51313e-16	-0.630543	0.709	0.595	4.7556e-12	heat shock 105kDa/110kDa protein 1
Rrbp1	2.62132e-16	-0.304119	0.992	0.982	4.96032e-12	ribosome binding protein 1
Pcf11	2.94959e-16	-0.834311	0.717	0.612	5.58151e-12	PCF11 cleavage and polyadenylation factor subunit
Hnrnph1	2.99973e-16	-0.368129	0.925	0.883	5.67638e-12	heterogeneous nuclear ribonucleoprotein H1
Alkbh1	3.41865e-16	-0.59929	0.613	0.5	6.46911e-12	alkB homolog 1, histone H2A dioxygenase
Dusp4	6.79547e-16	-1.42131	0.156	0.085	1.28591e-11	dual specificity phosphatase 4
Arf4	1.05542e-15	-0.510785	0.931	0.88	1.99718e-11	ADP-ribosylation factor 4
Anpep	1.18633e-15	-0.681385	0.334	0.229	2.24489e-11	alanyl (membrane) aminopeptidase
Syf2	1.34298e-15	-0.556015	0.789	0.719	2.54132e-11	SYF2 homolog, RNA splicing factor (S. cerevisiae)
Morf4l1	2.25253e-15	-0.332016	0.991	0.991	4.26246e-11	mortality factor 4 like 1
Lgi1	2.33587e-15	-0.391852	0.57	0.45	4.42018e-11	leucine-rich repeat LGI family, member 1
Pax6	4.14707e-15	-0.255087	0.965	0.957	7.8475e-11	paired box 6
Nars	4.53061e-15	-0.564571	0.919	0.871	8.57327e-11	asparaginyl-tRNA synthetase
Cpe	5.10813e-15	-0.322179	1	1	9.66612e-11	carboxypeptidase E
Pdia4	2.23297e-14	-0.490745	0.816	0.744	4.22544e-10	protein disulfide isomerase associated 4
Hdac5	2.57761e-14	-0.341449	0.451	0.338	4.87761e-10	histone deacetylase 5
Gle1	4.96798e-14	-0.738006	0.447	0.358	9.40091e-10	GLE1 RNA export mediator (yeast)
Plcxd2	7.31806e-14	-0.692739	0.454	0.349	1.3848e-09	phosphatidylinositol-specific phospholipase C, X domain containing 2
Sar1b	9.41807e-14	-0.430087	0.781	0.702	1.78218e-09	secretion associated Ras related GTPase 1B
Ppp1r15a	1.03625e-13	-1.193	0.568	0.468	1.9609e-09	protein phosphatase 1, regulatory subunit 15A
Hist2h4	1.09172e-13	-1.60573	0.192	0.115	2.06587e-09	H4 clustered histone 14
Ewsr1	1.56965e-13	-0.263775	0.875	0.803	2.97026e-09	Ewing sarcoma breakpoint region 1
Ccpg1	2.06472e-13	-0.28223	0.942	0.89	3.90706e-09	cell cycle progression 1
Tmed9	2.48388e-13	-0.574562	0.959	0.937	4.70024e-09	transmembrane p24 trafficking protein 9
Hnrnpa1	4.87892e-13	-0.48802	0.815	0.759	9.23237e-09	heterogeneous nuclear ribonucleoprotein A1
Egr1	7.34794e-13	-0.624222	0.513	0.412	1.39045e-08	early growth response 1
Rnps1	7.88909e-13	-0.369812	0.708	0.606	1.49285e-08	RNA binding protein with serine rich domain 1
Usp36	8.14564e-13	-0.510372	0.547	0.444	1.5414e-08	ubiquitin specific peptidase 36
Tox4	8.266e-13	-0.31463	0.666	0.561	1.56417e-08	TOX high mobility group box family member 4
Itpr2	9.78942e-13	-0.356873	0.45	0.343	1.85245e-08	inositol 1,4,5-triphosphate receptor 2
Ddx50	1.06597e-12	-0.695523	0.955	0.924	2.01713e-08	DExD box helicase 50
2610037D02Rik	1.09292e-12	-0.288799	0.301	0.21	2.06813e-08	RIKEN cDNA 2610037D02 gene
Rbm14	1.09813e-12	-0.456374	0.504	0.398	2.07798e-08	RNA binding motif protein 14
Gc	1.17893e-12	-0.761072	0.478	0.386	2.23089e-08	vitamin D binding protein
Serinc1	1.32052e-12	-0.254675	0.976	0.946	2.49883e-08	serine incorporator 1
Defb1	1.41106e-12	-0.439926	0.592	0.488	2.67015e-08	defensin beta 1
Ap1s2	1.51614e-12	-0.313712	0.935	0.894	2.86899e-08	adaptor-related protein complex 1, sigma 2 subunit
Fam13b	1.86372e-12	-0.295775	0.585	0.478	3.52671e-08	family with sequence similarity 13, member B
Spp1	2.32469e-12	-1.59602	0.252	0.166	4.399e-08	secreted phosphoprotein 1
Hmgn2	2.35894e-12	-0.399715	0.533	0.429	4.46382e-08	high mobility group nucleosomal binding domain 2
Riok1	2.55414e-12	-0.37238	0.534	0.427	4.8332e-08	RIO kinase 1
Brd2	2.69117e-12	-0.275961	0.914	0.889	5.09251e-08	bromodomain containing 2
Pan3	2.69171e-12	-0.29578	0.632	0.527	5.09353e-08	PAN3 poly(A) specific ribonuclease subunit
Ccnl1	2.9899e-12	-0.397801	0.689	0.596	5.65779e-08	cyclin L1
Ranbp2	3.15407e-12	-0.365326	0.922	0.878	5.96845e-08	RAN binding protein 2
Slc38a2	3.41547e-12	-0.83887	0.872	0.807	6.46309e-08	solute carrier family 38, member 2
Cd44	3.47855e-12	-0.472266	0.362	0.263	6.58246e-08	CD44 antigen
Rbm39	3.5068e-12	-0.325489	0.993	0.989	6.63591e-08	RNA binding motif protein 39
Qpctl	3.69655e-12	-0.362829	0.361	0.263	6.99499e-08	glutaminyl-peptide cyclotransferase-like
Cd82	5.18385e-12	-0.346096	0.439	0.336	9.80939e-08	CD82 antigen
Ssr3	5.91339e-12	-0.336013	0.895	0.833	1.11899e-07	signal sequence receptor, gamma
Ppp4c	7.28834e-12	-0.258411	0.677	0.576	1.37917e-07	protein phosphatase 4, catalytic subunit
Polr2l	1.08845e-11	-0.474954	0.26	0.174	2.05967e-07	polymerase (RNA) II (DNA directed) polypeptide L
Odr4	1.42774e-11	-0.384682	0.699	0.609	2.70171e-07	odr4 GPCR localization factor homolog
Anxa11	1.53633e-11	-0.330274	0.364	0.269	2.90719e-07	annexin A11
Zfp608	1.5594e-11	-0.430038	0.576	0.474	2.95085e-07	zinc finger protein 608
Nol8	1.59864e-11	-0.767504	0.539	0.447	3.02511e-07	nucleolar protein 8
Dusp26	2.21935e-11	-0.312083	0.303	0.217	4.19968e-07	dual specificity phosphatase 26 (putative)
Meis2	2.33697e-11	-0.356173	0.93	0.909	4.42225e-07	Meis homeobox 2
Emilin1	2.405e-11	-0.354027	0.355	0.262	4.55097e-07	elastin microfibril interfacer 1
Taf7	2.63263e-11	-0.768811	0.429	0.344	4.98173e-07	TATA-box binding protein associated factor 7
Spty2d1	2.75263e-11	-0.778681	0.611	0.515	5.20881e-07	SPT2 chromatin protein domain containing 1
Srp54a	2.99646e-11	-0.371224	0.578	0.478	5.67021e-07	signal recognition particle 54A
Rps27	3.38256e-11	-0.505442	0.994	0.996	6.40082e-07	ribosomal protein S27
Dgke	3.76325e-11	-0.301222	0.367	0.274	7.1212e-07	diacylglycerol kinase, epsilon
Wbp11	4.0111e-11	-0.348828	0.758	0.678	7.59021e-07	WW domain binding protein 11
Clk1	5.50578e-11	-0.31856	0.843	0.774	1.04186e-06	CDC-like kinase 1
Sec16a	5.61395e-11	-0.308187	0.764	0.684	1.06233e-06	SEC16 homolog A, endoplasmic reticulum export factor
Gm47283	6.69749e-11	-0.489811	0.464	0.367	1.26737e-06	predicted gene, 47283
Ang	7.5105e-11	-0.372395	0.755	0.687	1.42121e-06	angiogenin, ribonuclease, RNase A family, 5
Hist1h1d	1.01207e-10	-0.801853	0.253	0.176	1.91515e-06	H1.3 linker histone, cluster member
Dtx3	1.06837e-10	-0.317556	0.611	0.513	2.02167e-06	deltex 3, E3 ubiquitin ligase
Trib1	1.13634e-10	-0.873781	0.451	0.366	2.1503e-06	tribbles pseudokinase 1
Sec24a	1.54904e-10	-0.422793	0.633	0.542	2.93124e-06	Sec24 related gene family, member A (S. cerevisiae)
Snrnp48	1.57265e-10	-0.284235	0.622	0.526	2.97593e-06	small nuclear ribonucleoprotein 48 (U11/U12)
Hnf4g	1.85895e-10	-0.332735	0.179	0.114	3.51769e-06	hepatocyte nuclear factor 4, gamma
Stx5a	2.1963e-10	-0.277073	0.652	0.557	4.15607e-06	syntaxin 5A
Zc3h7a	2.34032e-10	-0.367027	0.708	0.622	4.42859e-06	zinc finger CCCH type containing 7 A
Nup98	2.68389e-10	-0.378214	0.673	0.58	5.07873e-06	nucleoporin 98
Frzb	3.0507e-10	-0.286405	0.821	0.742	5.77285e-06	frizzled-related protein
Snhg11	3.3208e-10	-0.314535	0.404	0.312	6.28395e-06	small nucleolar RNA host gene 11
Cltrn	3.51959e-10	-0.506222	0.955	0.953	6.66012e-06	collectrin, amino acid transport regulator
Sec61a1	4.19884e-10	-0.356188	0.921	0.881	7.94547e-06	Sec61 alpha 1 subunit (S. cerevisiae)
Uba5	4.71448e-10	-0.431603	0.687	0.607	8.92121e-06	ubiquitin-like modifier activating enzyme 5
Tspan31	5.10179e-10	-0.279109	0.723	0.637	9.65412e-06	tetraspanin 31
Lcor	5.84496e-10	-0.339129	0.48	0.385	1.10604e-05	ligand dependent nuclear receptor corepressor
Tspan7	6.13447e-10	-0.316673	0.871	0.816	1.16083e-05	tetraspanin 7
Dhx40	6.89442e-10	-0.387793	0.644	0.568	1.30463e-05	DEAH (Asp-Glu-Ala-His) box polypeptide 40
Tsc22d2	9.80999e-10	-0.580635	0.523	0.433	1.85634e-05	TSC22 domain family, member 2
Sec62	1.03428e-09	-0.331272	0.961	0.925	1.95717e-05	SEC62 homolog (S. cerevisiae)
Cpeb4	1.04697e-09	-0.272603	0.804	0.742	1.98117e-05	cytoplasmic polyadenylation element binding protein 4
Ctbp2	1.1176e-09	-0.290729	0.306	0.226	2.11484e-05	C-terminal binding protein 2
Matr3	1.18222e-09	-0.263101	0.897	0.856	2.23712e-05	matrin 3
Gm4791	1.25369e-09	-0.396255	0.239	0.164	2.37236e-05	predicted gene 4791
Paip2	1.28175e-09	-0.465131	0.917	0.886	2.42546e-05	polyadenylate-binding protein-interacting protein 2
Lztfl1	1.54085e-09	-0.29656	0.663	0.572	2.91576e-05	leucine zipper transcription factor-like 1
Sirt6	1.70315e-09	-0.303457	0.211	0.144	3.22286e-05	sirtuin 6
Hsp90aa1	1.7252e-09	-0.28208	0.988	0.987	3.2646e-05	heat shock protein 90, alpha (cytosolic), class A member 1
Fos	1.85396e-09	-0.541687	0.355	0.268	3.50824e-05	FBJ osteosarcoma oncogene
Nfkbiz	2.06589e-09	-0.725904	0.27	0.193	3.90929e-05	nuclear factor of kappa light polypeptide gene enhancer in B cells inhibitor, zeta
Ralgds	2.07184e-09	-0.272106	0.319	0.24	3.92055e-05	ral guanine nucleotide dissociation stimulator
Scg2	2.26619e-09	-0.620553	1	1	4.28831e-05	secretogranin II
Selenos	2.63129e-09	-0.45353	0.908	0.872	4.97919e-05	selenoprotein S
Cldn4	2.64688e-09	-0.302967	0.49	0.398	5.00869e-05	claudin 4
Rnase4	3.58871e-09	-0.38776	0.936	0.933	6.79092e-05	ribonuclease, RNase A family 4
G6pc2	4.61574e-09	-0.365232	0.961	0.965	8.73436e-05	glucose-6-phosphatase, catalytic, 2
Nus1	4.67121e-09	-0.342585	0.766	0.701	8.83932e-05	NUS1 dehydrodolichyl diphosphate synthase subunit
Atp5k	4.67824e-09	-0.298542	0.891	0.862	8.85263e-05	ATP synthase, H+ transporting, mitochondrial F1F0 complex, subunit E
Manf	4.87928e-09	-0.585907	0.926	0.901	9.23307e-05	mesencephalic astrocyte-derived neurotrophic factor
Cdk11b	5.33715e-09	-0.296373	0.731	0.648	0.000100995	cyclin-dependent kinase 11B
Hnrnpc	5.42245e-09	-0.266228	0.896	0.851	0.000102609	heterogeneous nuclear ribonucleoprotein C
4933434E20Rik	6.11343e-09	-0.253772	0.682	0.596	0.000115684	RIKEN cDNA 4933434E20 gene
1810026B05Rik	6.16565e-09	-0.276519	0.634	0.545	0.000116673	CHD2 adjacent suppressive regulatory RNA
Tmem167b	6.2373e-09	-0.301892	0.598	0.51	0.000118028	transmembrane protein 167B
BC031181	7.04119e-09	-0.337292	0.779	0.711	0.00013324	cDNA sequence BC031181
Jun	7.68494e-09	-1.13242	0.516	0.439	0.000145422	jun proto-oncogene
Cdkn2aip	7.94776e-09	-0.551426	0.318	0.239	0.000150395	CDKN2A interacting protein
Slc22a23	8.38227e-09	-0.388316	0.467	0.38	0.000158618	solute carrier family 22, member 23
Rfx6	8.77597e-09	-0.256032	0.653	0.566	0.000166068	regulatory factor X, 6
Morf4l2	9.01487e-09	-0.358806	0.966	0.961	0.000170588	mortality factor 4 like 2
Calr	9.12707e-09	-0.301733	0.995	0.989	0.000172712	calreticulin
Mapk8	9.4673e-09	-0.355507	0.431	0.343	0.00017915	mitogen-activated protein kinase 8
Spcs2	9.54259e-09	-0.398167	0.965	0.945	0.000180574	signal peptidase complex subunit 2 homolog (S. cerevisiae)
Dnajb9	1.01671e-08	-1.11749	0.923	0.904	0.000192392	DnaJ heat shock protein family (Hsp40) member B9
Erh	1.30127e-08	-0.316524	0.329	0.249	0.000246239	ERH mRNA splicing and mitosis factor
Susd6	1.46066e-08	-0.301165	0.522	0.434	0.0002764	sushi domain containing 6
Baiap2	1.51224e-08	-0.303499	0.276	0.202	0.000286161	brain-specific angiogenesis inhibitor 1-associated protein 2
Gm9828	1.53596e-08	-0.291419	0.153	0.098	0.000290649	predicted gene 9828
Trub2	1.60832e-08	-0.305718	0.291	0.217	0.000304343	TruB pseudouridine (psi) synthase family member 2
Ndel1	1.63872e-08	-0.280825	0.675	0.591	0.000310095	nudE neurodevelopment protein 1 like 1
Tmem41b	1.97475e-08	-0.301338	0.583	0.496	0.000373683	transmembrane protein 41B
Tmco1	2.0286e-08	-0.288579	0.824	0.756	0.000383872	transmembrane and coiled-coil domains 1
Syvn1	2.16698e-08	-0.270716	0.38	0.3	0.000410058	synovial apoptosis inhibitor 1, synoviolin
Sap18	2.30365e-08	-0.396553	0.445	0.36	0.00043592	Sin3-associated polypeptide 18
Dad1	2.61216e-08	-0.413627	0.979	0.965	0.000494299	defender against cell death 1
Gpr45	2.61642e-08	-0.320636	0.69	0.608	0.000495105	G protein-coupled receptor 45
Zfp146	2.9404e-08	-0.254536	0.242	0.177	0.000556413	zinc finger protein 146
Ankrd33b	3.07763e-08	-0.302535	0.435	0.351	0.000582381	ankyrin repeat domain 33B
Pdia3	3.17659e-08	-0.314089	0.995	0.993	0.000601106	protein disulfide isomerase associated 3
Pdia6	3.38906e-08	-0.503668	0.934	0.899	0.000641312	protein disulfide isomerase associated 6
Tmed10	3.86665e-08	-0.283649	0.984	0.965	0.000731686	transmembrane p24 trafficking protein 10
Rsrc2	4.51142e-08	-0.359775	0.946	0.929	0.000853697	arginine/serine-rich coiled-coil 2
Nucb2	4.5357e-08	-0.537743	0.913	0.868	0.00085829	nucleobindin 2
Hist1h2be	4.74972e-08	-0.506126	0.222	0.158	0.000898789	H2B clustered histone 6
Zfp446	5.33991e-08	-0.418117	0.153	0.097	0.00101047	zinc finger protein 446
Gata6	5.74064e-08	-0.37788	0.177	0.118	0.0010863	GATA binding protein 6
9330020H09Rik	5.80664e-08	-0.273301	0.347	0.271	0.00109879	RIKEN cDNA 9330020H09 gene
Ufm1	6.21563e-08	-0.36687	0.88	0.839	0.00117618	ubiquitin-fold modifier 1
Hist1h1c	6.5586e-08	-0.329084	0.889	0.859	0.00124108	H1.2 linker histone, cluster member
Cnr1	6.8869e-08	-0.361742	0.202	0.139	0.00130321	cannabinoid receptor 1 (brain)
Rab26os	8.25072e-08	-0.644575	0.153	0.108	0.00156128	RAB26, member RAS oncogene family, opposite strand
Ptbp2	8.74867e-08	-0.371809	0.424	0.342	0.00165551	polypyrimidine tract binding protein 2
Sf3b3	1.02013e-07	-0.337032	0.683	0.609	0.0019304	splicing factor 3b, subunit 3
Golga3	1.02332e-07	-0.253397	0.745	0.672	0.00193642	golgi autoantigen, golgin subfamily a, 3
Pyy	1.07595e-07	-1.72482	0.94	0.958	0.00203602	peptide YY
Ttr	1.11116e-07	-1.24996	0.955	0.948	0.00210265	transthyretin
Gnas	1.13564e-07	-0.358594	0.997	0.999	0.00214897	GNAS (guanine nucleotide binding protein, alpha stimulating) complex locus
Ythdc1	1.22173e-07	-0.263925	0.841	0.784	0.00231189	YTH domain containing 1
Zfand5	1.274e-07	-0.296371	0.79	0.724	0.00241078	zinc finger, AN1-type domain 5
Mafk	1.28953e-07	-0.444732	0.3	0.227	0.00244018	v-maf musculoaponeurotic fibrosarcoma oncogene family, protein K (avian)
Ccnt1	1.40649e-07	-0.292001	0.74	0.667	0.0026615	cyclin T1
Ubc	1.52555e-07	-0.366183	0.993	0.991	0.0028868	ubiquitin C
Ascc3	1.60957e-07	-0.328063	0.874	0.827	0.00304578	activating signal cointegrator 1 complex subunit 3
Lin54	1.62299e-07	-0.406494	0.279	0.208	0.00307119	NA
Pfkl	1.648e-07	-0.286203	0.462	0.381	0.00311851	phosphofructokinase, liver, B-type
3110056K07Rik	1.69812e-07	-0.382788	0.236	0.17	0.00321336	RIKEN cDNA 3110056K07 gene
Srpr	1.77799e-07	-0.303839	0.96	0.933	0.00336449	signal recognition particle receptor ('docking protein')
Pdyn	1.92062e-07	-0.991596	0.459	0.398	0.00363439	prodynorphin
Sim1	2.13088e-07	-0.655911	0.235	0.177	0.00403226	single-minded family bHLH transcription factor 1
Gnl3	2.18709e-07	-0.571711	0.762	0.7	0.00413864	guanine nucleotide binding protein-like 3 (nucleolar)
Oga	2.39589e-07	-0.27293	0.641	0.562	0.00453374	O-GlcNAcase
Kdm3b	2.57734e-07	-0.267858	0.431	0.352	0.0048771	KDM3B lysine (K)-specific demethylase 3B
Hyou1	2.85362e-07	-0.257989	0.893	0.844	0.00539991	hypoxia up-regulated 1
Abcb4	2.88052e-07	-0.260858	0.254	0.189	0.00545081	ATP-binding cassette, sub-family B (MDR/TAP), member 4
Rnf34	3.19462e-07	-0.290636	0.39	0.313	0.00604518	ring finger protein 34
Mlph	3.35038e-07	-0.407909	0.186	0.127	0.00633993	melanophilin
Eif1	3.39692e-07	-0.593705	0.998	0.996	0.00642799	eukaryotic translation initiation factor 1
Rnf149	3.42034e-07	-0.339078	0.159	0.106	0.00647231	ring finger protein 149
Snhg1	3.61475e-07	-0.741629	0.546	0.507	0.00684019	small nucleolar RNA host gene 1
Bdp1	3.69482e-07	-0.278703	0.636	0.561	0.0069917	B double prime 1, subunit of RNA polymerase III transcription initiation factor IIIB
Med4	4.16776e-07	-0.287478	0.313	0.244	0.00788665	mediator complex subunit 4
Qrich1	4.5284e-07	-0.284005	0.591	0.514	0.0085691	glutamine-rich 1
Slc2a2	5.72611e-07	-0.420574	0.878	0.842	0.0108355	solute carrier family 2 (facilitated glucose transporter), member 2
Sap130	5.87702e-07	-0.378537	0.311	0.24	0.0111211	Sin3A associated protein
Zfp869	5.88445e-07	-0.265066	0.635	0.558	0.0111351	zinc finger protein 869
Lman1	6.0052e-07	-0.276268	0.979	0.96	0.0113636	lectin, mannose-binding, 1
Rbbp6	6.05112e-07	-0.360098	0.903	0.873	0.0114505	retinoblastoma binding protein 6, ubiquitin ligase
Strada	6.08817e-07	-0.273696	0.212	0.154	0.0115206	STE20-related kinase adaptor alpha
Sp1	6.90734e-07	-0.278668	0.579	0.502	0.0130708	trans-acting transcription factor 1
Pid1	7.39401e-07	-0.284625	0.257	0.194	0.0139917	phosphotyrosine interaction domain containing 1
Selenok	7.46459e-07	-0.663637	0.969	0.96	0.0141252	selenoprotein K
Dapl1	7.4751e-07	-1.13321	0.381	0.343	0.0141451	death associated protein-like 1
D1Ertd622e	8.09229e-07	-0.299305	0.422	0.347	0.015313	macrophage immunometabolism regulator
Hsd17b12	8.79011e-07	-0.279058	0.507	0.429	0.0166335	hydroxysteroid (17-beta) dehydrogenase 12
AC149090.1	9.0086e-07	-0.273793	0.891	0.87	0.017047	NA
Rpl41	9.42925e-07	-0.46302	1	0.998	0.017843	ribosomal protein L41
Nop58	1.12581e-06	-0.365209	0.702	0.639	0.0213037	NOP58 ribonucleoprotein
Nucb1	1.17825e-06	-0.272784	0.84	0.79	0.0222959	nucleobindin 1
5430416N02Rik	1.21354e-06	-0.636519	0.197	0.149	0.0229638	RIKEN cDNA 5430416N02 gene
Vcpip1	1.22301e-06	-0.258549	0.563	0.486	0.0231431	valosin containing protein (p97)/p47 complex interacting protein 1
Lysmd3	1.25754e-06	-0.444342	0.517	0.448	0.0237965	LysM, putative peptidoglycan-binding, domain containing 3
Eif5b	1.26197e-06	-0.278826	0.932	0.909	0.0238802	eukaryotic translation initiation factor 5B
Dcaf13	1.28487e-06	-0.322381	0.423	0.348	0.0243137	DDB1 and CUL4 associated factor 13
Tent5a	1.35628e-06	-1.06442	0.579	0.53	0.0256649	terminal nucleotidyltransferase 5A
Brsk1	1.3672e-06	-0.291654	0.215	0.158	0.0258715	BR serine/threonine kinase 1
mt-Nd3	1.37685e-06	-0.427132	0.986	0.987	0.0260542	mitochondrially encoded NADH dehydrogenase 3
Ier2	1.41732e-06	-0.451988	0.271	0.206	0.02682	immediate early response 2
Supt4a	1.45476e-06	-0.386316	0.505	0.439	0.0275285	SPT4A, DSIF elongation factor subunit
Csrp1	1.54966e-06	-0.382226	0.19	0.134	0.0293243	cysteine and glycine-rich protein 1
Mtmr4	1.56249e-06	-0.327096	0.309	0.241	0.029567	myotubularin related protein 4
Nfil3	1.63645e-06	-0.924417	0.272	0.222	0.0309665	nuclear factor, interleukin 3, regulated
Herpud2	1.64171e-06	-0.346866	0.503	0.43	0.0310661	HERPUD family member 2
Ccp110	1.74421e-06	-0.253313	0.244	0.185	0.0330057	centriolar coiled coil protein 110
Zbtb21	1.79298e-06	-0.464539	0.336	0.267	0.0339285	zinc finger and BTB domain containing 21
Ankrd11	1.82556e-06	-0.271801	0.902	0.885	0.034545	ankyrin repeat domain 11
Lhx1	1.88509e-06	-0.407364	0.248	0.186	0.0356716	LIM homeobox protein 1
Fkbp11	1.89887e-06	-0.679725	0.368	0.303	0.0359324	FK506 binding protein 11
Mapk6	1.90278e-06	-0.409546	0.541	0.471	0.0360063	mitogen-activated protein kinase 6
Zbtb11	1.9044e-06	-0.335076	0.482	0.407	0.036037	zinc finger and BTB domain containing 11
Atp13a3	2.02836e-06	-0.311643	0.628	0.556	0.0383827	ATPase type 13A3

## Sheet:  DEG.KO
Supp. Table 2-Differentially Expressed Genes
gene	p_val	avg_log2FC	pct.1	pct.2	p_val_adj	description
Gcg	5.41032e-105	0.723927	1	1	1.02379e-100	glucagon
Gstm1	7.13438e-35	0.545631	0.814	0.877	1.35004e-30	glutathione S-transferase, mu 1
Atpif1	8.68953e-33	0.362945	0.947	0.961	1.64432e-28	ATPase inhibitory factor 1
Uqcc2	3.32006e-30	0.321166	0.97	0.981	6.28255e-26	ubiquinol-cytochrome c reductase complex assembly factor 2
Lrrc10b	2.11602e-29	0.488808	0.728	0.803	4.00415e-25	leucine rich repeat containing 10B
Tuba1b	1.3543e-26	0.504633	0.596	0.664	2.56274e-22	tubulin, alpha 1B
S100a11	1.43366e-26	0.392334	0.857	0.895	2.71292e-22	S100 calcium binding protein A11
Ftl1-ps1	2.71352e-25	0.623422	0.306	0.394	5.1348e-21	ferritin light polypeptide 1, pseudogene 1
Rnaset2a	2.25876e-23	0.591684	0.39	0.484	4.27425e-19	ribonuclease T2A
Igkc	3.35795e-23	0.383484	0.349	0.318	6.35426e-19	immunoglobulin kappa constant
Slc25a4	6.07699e-22	0.278039	0.927	0.942	1.14995e-17	solute carrier family 25 (mitochondrial carrier, adenine nucleotide translocator), member 4
2300009A05Rik	8.13173e-22	0.36356	0.737	0.767	1.53877e-17	RIKEN cDNA 2300009A05 gene
Smdt1	1.16683e-21	0.31183	0.924	0.934	2.20799e-17	single-pass membrane protein with aspartate rich tail 1
Atp5g1	2.7449e-21	0.336681	0.946	0.953	5.19417e-17	ATP synthase, H+ transporting, mitochondrial F0 complex, subunit C1 (subunit 9)
Tuba1a	1.01255e-20	0.47675	0.622	0.706	1.91606e-16	tubulin, alpha 1A
Bri3	3.218e-20	0.335324	0.861	0.881	6.08941e-16	brain protein I3
Abhd17a	3.46019e-20	0.431154	0.525	0.576	6.54772e-16	abhydrolase domain containing 17A
Tmem238	6.06393e-20	0.380363	0.679	0.719	1.14748e-15	transmembrane protein 238
Gnai2	9.79597e-20	0.281816	0.979	0.986	1.85369e-15	guanine nucleotide binding protein (G protein), alpha inhibiting 2
Wnt4	2.30317e-19	0.298498	0.909	0.943	4.35829e-15	wingless-type MMTV integration site family, member 4
Ndufa4	3.20199e-18	0.320465	0.896	0.929	6.05913e-14	Ndufa4, mitochondrial complex associated
Rex1bd	3.7148e-18	0.32079	0.748	0.765	7.02952e-14	required for excision 1-B domain containing
Atf5	6.51184e-18	0.324194	0.882	0.918	1.23224e-13	activating transcription factor 5
Ociad2	1.30329e-17	0.306555	0.891	0.918	2.46622e-13	OCIA domain containing 2
H3f3a	1.37429e-17	0.272896	0.942	0.956	2.60057e-13	H3.3 histone A
Lamtor4	2.42811e-17	0.322448	0.732	0.765	4.59472e-13	late endosomal/lysosomal adaptor, MAPK and MTOR activator 4
Ndufb8	5.95003e-17	0.302461	0.868	0.892	1.12592e-12	NADH:ubiquinone oxidoreductase subunit B8
Selenow	8.79044e-17	0.314392	0.886	0.919	1.66342e-12	selenoprotein W
Tuba4a	9.97416e-17	0.430816	0.519	0.578	1.88741e-12	tubulin, alpha 4A
Clu	1.18887e-16	0.371968	0.678	0.712	2.24969e-12	clusterin
Rbx1	1.74526e-16	0.278119	0.915	0.922	3.30255e-12	ring-box 1
Gch1	2.09943e-16	0.276624	0.912	0.941	3.97275e-12	GTP cyclohydrolase 1
Sst	2.16497e-16	0.416038	0.919	0.93	4.09677e-12	somatostatin
Krt7	6.30139e-16	0.278276	0.907	0.928	1.19241e-11	keratin 7
Ppp1r1a	9.67217e-16	0.309221	0.883	0.916	1.83027e-11	protein phosphatase 1, regulatory inhibitor subunit 1A
Ndufv3	9.7871e-16	0.256121	0.91	0.934	1.85201e-11	NADH:ubiquinone oxidoreductase core subunit V3
Med28	1.78231e-15	0.346223	0.721	0.757	3.37267e-11	mediator complex subunit 28
Vps8	1.85344e-15	0.4795	0.424	0.496	3.50726e-11	VPS8 CORVET complex subunit
Tmem147	2.25869e-15	0.301623	0.808	0.832	4.27412e-11	transmembrane protein 147
0610012G03Rik	2.51324e-15	0.354055	0.602	0.647	4.75581e-11	RIKEN cDNA 0610012G03 gene
Bola3	2.65743e-15	0.372444	0.661	0.702	5.02865e-11	bolA-like 3 (E. coli)
Fh1	2.68054e-15	0.432506	0.615	0.649	5.0724e-11	fumarate hydratase 1
Nop10	3.0359e-15	0.327163	0.749	0.777	5.74484e-11	NOP10 ribonucleoprotein
Tbca	5.21991e-15	0.25933	0.836	0.868	9.87763e-11	tubulin cofactor A
Pgls	6.33702e-15	0.252211	0.802	0.82	1.19915e-10	6-phosphogluconolactonase
Atox1	7.22824e-15	0.32759	0.827	0.836	1.3678e-10	antioxidant 1 copper chaperone
Mrpl23	9.74006e-15	0.344006	0.701	0.734	1.84311e-10	mitochondrial ribosomal protein L23
Txn1	1.1939e-14	0.296484	0.713	0.751	2.25922e-10	thioredoxin 1
Ndufab1	1.61165e-14	0.289342	0.765	0.789	3.04972e-10	NADH:ubiquinone oxidoreductase subunit AB1
Cuta	1.75942e-14	0.309234	0.75	0.766	3.32936e-10	cutA divalent cation tolerance homolog
Lamtor1	2.10646e-14	0.250081	0.776	0.775	3.98605e-10	late endosomal/lysosomal adaptor, MAPK and MTOR activator 1
Ppp1r14b	3.26019e-14	0.314095	0.693	0.703	6.16926e-10	protein phosphatase 1, regulatory inhibitor subunit 14B
Cdk2ap1	4.44642e-14	0.351014	0.56	0.597	8.41397e-10	CDK2 (cyclin-dependent kinase 2)-associated protein 1
Ezr	1.12746e-13	0.379296	0.361	0.39	2.1335e-09	ezrin
Coa3	1.37746e-13	0.268112	0.803	0.838	2.60656e-09	cytochrome C oxidase assembly factor 3
Dbp	1.49091e-13	0.502906	0.386	0.456	2.82124e-09	D site albumin promoter binding protein
Wdr6	1.53879e-13	0.342781	0.659	0.717	2.91186e-09	WD repeat domain 6
Rnaseh2c	1.61097e-13	0.412053	0.372	0.414	3.04843e-09	ribonuclease H2, subunit C
Gpx4	2.11012e-13	0.253352	0.941	0.957	3.99298e-09	glutathione peroxidase 4
Shc1	2.39294e-13	0.292942	0.737	0.763	4.52816e-09	src homology 2 domain-containing transforming protein C1
Ttc28	2.44405e-13	0.289382	0.799	0.848	4.62487e-09	tetratricopeptide repeat domain 28
Gnaz	2.78823e-13	0.284494	0.702	0.717	5.27616e-09	guanine nucleotide binding protein, alpha z subunit
2310039H08Rik	4.84473e-13	0.34821	0.61	0.664	9.16768e-09	RIKEN cDNA 2310039H08 gene
Psmb5	5.90642e-13	0.309608	0.7	0.71	1.11767e-08	proteasome (prosome, macropain) subunit, beta type 5
Mrps34	8.29588e-13	0.288441	0.654	0.672	1.56983e-08	mitochondrial ribosomal protein S34
Ndufc1	9.7859e-13	0.26032	0.885	0.9	1.85179e-08	NADH:ubiquinone oxidoreductase subunit C1
Tagln2	1.00517e-12	0.269617	0.81	0.837	1.90208e-08	transgelin 2
Snrpd1	1.01699e-12	0.33354	0.538	0.58	1.92446e-08	small nuclear ribonucleoprotein D1
Pdcd5	1.07215e-12	0.252375	0.72	0.716	2.02883e-08	programmed cell death 5
Scpep1	1.27104e-12	0.276293	0.642	0.651	2.40519e-08	serine carboxypeptidase 1
Lsm6	1.28199e-12	0.310434	0.785	0.829	2.42591e-08	LSM6 homolog, U6 small nuclear RNA and mRNA degradation associated
Ndufb4	1.98104e-12	0.334713	0.718	0.762	3.74871e-08	NADH:ubiquinone oxidoreductase subunit B4
Rela	2.43743e-12	0.321814	0.288	0.302	4.61235e-08	v-rel reticuloendotheliosis viral oncogene homolog A (avian)
Trmt112	4.75346e-12	0.252883	0.7	0.7	8.99498e-08	tRNA methyltransferase 11-2
Cog7	4.9189e-12	0.277125	0.469	0.476	9.30803e-08	component of oligomeric golgi complex 7
Coprs	5.41978e-12	0.361136	0.396	0.435	1.02558e-07	coordinator of PRMT5, differentiation stimulator
Ptprd	7.407e-12	0.530466	0.263	0.327	1.40163e-07	protein tyrosine phosphatase, receptor type, D
Rnaset2b	9.71126e-12	0.436891	0.259	0.33	1.83766e-07	ribonuclease T2B
Timm8b	9.93622e-12	0.27599	0.733	0.761	1.88023e-07	translocase of inner mitochondrial membrane 8B
Upb1	1.09443e-11	0.281806	0.705	0.724	2.07099e-07	ureidopropionase, beta
H2afv	1.34802e-11	0.282554	0.576	0.625	2.55086e-07	H2A.Z histone variant 2
Psmb9	1.50255e-11	0.367127	0.262	0.295	2.84327e-07	proteasome (prosome, macropain) subunit, beta type 9 (large multifunctional peptidase 2)
Fbxo6	1.54819e-11	0.358904	0.321	0.352	2.92963e-07	F-box protein 6
Mpc1	1.56786e-11	0.341453	0.576	0.609	2.96686e-07	mitochondrial pyruvate carrier 1
Polr2f	1.614e-11	0.27085	0.705	0.745	3.05417e-07	polymerase (RNA) II (DNA directed) polypeptide F
Map3k4	1.72693e-11	0.31434	0.509	0.544	3.26786e-07	mitogen-activated protein kinase kinase kinase 4
Rpl9-ps6	1.97689e-11	0.393758	0.304	0.392	3.74088e-07	ribosomal protein L9, pseudogene 6
Phpt1	2.03286e-11	0.460564	0.233	0.318	3.84678e-07	phosphohistidine phosphatase 1
Snx6	2.4763e-11	0.259333	0.586	0.59	4.6859e-07	sorting nexin 6
Chchd7	2.79464e-11	0.2961	0.598	0.627	5.28831e-07	coiled-coil-helix-coiled-coil-helix domain containing 7
Polr2e	4.23484e-11	0.250145	0.633	0.652	8.01359e-07	polymerase (RNA) II (DNA directed) polypeptide E
Sh3bgrl3	5.91757e-11	0.366506	0.418	0.443	1.11978e-06	SH3 domain binding glutamic acid-rich protein-like 3
Aprt	7.94535e-11	0.254612	0.54	0.552	1.5035e-06	adenine phosphoribosyl transferase
Ucp2	9.28205e-11	0.271231	0.832	0.863	1.75644e-06	uncoupling protein 2 (mitochondrial, proton carrier)
Comt	9.32399e-11	0.293413	0.748	0.771	1.76438e-06	catechol-O-methyltransferase
Meig1	1.07953e-10	0.423239	0.175	0.204	2.0428e-06	meiosis expressed gene 1
Arsb	1.23543e-10	0.27364	0.583	0.611	2.3378e-06	arylsulfatase B
5730409E04Rik	1.25049e-10	0.27423	0.251	0.259	2.36629e-06	RIKEN cDNA 5730409E04Rik gene
Pmvk	1.25152e-10	0.363964	0.435	0.498	2.36825e-06	phosphomevalonate kinase
Gpd2	1.34134e-10	0.291891	0.76	0.786	2.53822e-06	glycerol phosphate dehydrogenase 2, mitochondrial
Cox5a	1.43313e-10	0.30091	0.713	0.76	2.71191e-06	cytochrome c oxidase subunit 5A
Wdr89	1.90089e-10	0.401817	0.32	0.389	3.59705e-06	WD repeat domain 89
Tti1	2.97906e-10	0.255309	0.253	0.245	5.63727e-06	TELO2 interacting protein 1
Gpsm1	3.5133e-10	0.304495	0.555	0.596	6.64821e-06	G-protein signalling modulator 1 (AGS3-like, C. elegans)
Mrps24	3.81341e-10	0.275702	0.637	0.689	7.21612e-06	mitochondrial ribosomal protein S24
Psmg4	3.88544e-10	0.279919	0.519	0.548	7.35242e-06	proteasome (prosome, macropain) assembly chaperone 4
Coro2b	4.47772e-10	0.304175	0.487	0.529	8.47318e-06	coronin, actin binding protein, 2B
Idh2	5.1946e-10	0.253726	0.772	0.8	9.82975e-06	isocitrate dehydrogenase 2 (NADP+), mitochondrial
Dtx2	6.51015e-10	0.272127	0.171	0.173	1.23192e-05	deltex 2, E3 ubiquitin ligase
Timm50	7.7027e-10	0.25691	0.39	0.393	1.45758e-05	translocase of inner mitochondrial membrane 50
Taf10	1.00078e-09	0.259022	0.805	0.82	1.89377e-05	TATA-box binding protein associated factor 10
Fdx2	1.00705e-09	0.265166	0.438	0.455	1.90565e-05	ferredoxin 2
Commd1	1.18917e-09	0.310087	0.538	0.601	2.25026e-05	COMM domain containing 1
Fam160b2	1.21626e-09	0.298222	0.252	0.263	2.30153e-05	family with sequence similarity 160, member B2
Selenoh	1.29284e-09	0.345788	0.403	0.446	2.44643e-05	selenoprotein H
Mphosph8	1.54487e-09	0.263898	0.649	0.674	2.92337e-05	M-phase phosphoprotein 8
Keap1	1.8637e-09	0.256915	0.619	0.655	3.52667e-05	kelch-like ECH-associated protein 1
Gadd45gip1	2.33487e-09	0.270901	0.648	0.681	4.41827e-05	growth arrest and DNA-damage-inducible, gamma interacting protein 1
Ugt2b34	2.98265e-09	0.288643	0.562	0.611	5.64407e-05	UDP glucuronosyltransferase 2 family, polypeptide B34
Acot13	3.14285e-09	0.273134	0.677	0.7	5.94722e-05	acyl-CoA thioesterase 13
Psmb8	3.6176e-09	0.306858	0.415	0.44	6.84559e-05	proteasome (prosome, macropain) subunit, beta type 8 (large multifunctional peptidase 7)
Mrpl14	4.72179e-09	0.261444	0.52	0.542	8.93504e-05	mitochondrial ribosomal protein L14
Tubb4b	7.3885e-09	0.298884	0.628	0.659	0.000139813	tubulin, beta 4B class IVB
Banp	9.8639e-09	0.294665	0.532	0.565	0.000186655	BTG3 associated nuclear protein
Tubb2a	1.23735e-08	0.322347	0.367	0.393	0.000234143	tubulin, beta 2A class IIA
Alad	1.28461e-08	0.254007	0.264	0.27	0.000243087	aminolevulinate, delta-, dehydratase
Amer2	1.3043e-08	0.270711	0.433	0.44	0.000246812	APC membrane recruitment 2
Timm17b	1.38038e-08	0.259905	0.502	0.523	0.000261209	translocase of inner mitochondrial membrane 17b
Sri	1.51857e-08	0.266679	0.565	0.599	0.000287359	sorcin
Epb41l1	1.9128e-08	0.254323	0.267	0.273	0.000361958	erythrocyte membrane protein band 4.1 like 1
Spsb2	2.38756e-08	0.33066	0.208	0.225	0.000451798	splA/ryanodine receptor domain and SOCS box containing 2
Fasn	2.40051e-08	0.261844	0.361	0.374	0.000454248	fatty acid synthase
Gm17066	2.66136e-08	0.281961	0.228	0.238	0.00050361	predicted gene 17066
Fbxl14	3.00492e-08	0.297337	0.291	0.311	0.000568621	F-box and leucine-rich repeat protein 14
Fam83g	3.03759e-08	0.315204	0.448	0.479	0.000574803	family with sequence similarity 83, member G
AI413582	3.11484e-08	0.265253	0.577	0.604	0.000589421	expressed sequence AI413582
Mat1a	3.17274e-08	0.254696	0.36	0.368	0.000600378	methionine adenosyltransferase I, alpha
Pde4b	3.44352e-08	0.267124	0.487	0.503	0.000651618	phosphodiesterase 4B, cAMP specific
Mrpl41	3.85423e-08	0.259495	0.468	0.476	0.000729336	mitochondrial ribosomal protein L41
Dctn1	4.11533e-08	0.252945	0.58	0.617	0.000778743	dynactin 1
Flot1	6.64567e-08	0.316809	0.376	0.406	0.00125756	flotillin 1
Morn2	7.41141e-08	0.298356	0.382	0.414	0.00140246	MORN repeat containing 2
Aldh5a1	7.68614e-08	0.315303	0.442	0.474	0.00145445	aldhehyde dehydrogenase family 5, subfamily A1
Gm1673	8.02733e-08	0.340405	0.34	0.403	0.00151901	predicted gene 1673
Sdr39u1	8.92081e-08	0.253499	0.427	0.454	0.00168808	short chain dehydrogenase/reductase family 39U, member 1
Irak1bp1	1.05091e-07	0.257123	0.354	0.374	0.00198864	interleukin-1 receptor-associated kinase 1 binding protein 1
Ifi27	1.37547e-07	0.289695	0.41	0.426	0.00260281	interferon, alpha-inducible protein 27
Steap1	1.39177e-07	0.487018	0.132	0.178	0.00263365	six transmembrane epithelial antigen of the prostate 1
Cmc1	1.58552e-07	0.256978	0.382	0.395	0.00300029	COX assembly mitochondrial protein 1
Mphosph6	2.21892e-07	0.250865	0.316	0.332	0.00419887	M phase phosphoprotein 6
Mpp7	2.66842e-07	0.273558	0.388	0.408	0.00504945	membrane protein, palmitoylated 7 (MAGUK p55 subfamily member 7)
Tsen15	2.9973e-07	0.358672	0.212	0.249	0.00567179	tRNA splicing endonuclease subunit 15
Lig1	3.00478e-07	0.343126	0.186	0.213	0.00568595	ligase I, DNA, ATP-dependent
Dgkg	3.08586e-07	0.371338	0.278	0.319	0.00583937	diacylglycerol kinase, gamma
Rap1gap	3.69067e-07	0.256333	0.331	0.344	0.00698386	Rap1 GTPase-activating protein
Avpi1	3.74592e-07	0.363762	0.238	0.27	0.0070884	arginine vasopressin-induced 1
Thop1	4.11774e-07	0.312552	0.194	0.216	0.007792	thimet oligopeptidase 1
Tspan17	4.58336e-07	0.252377	0.252	0.264	0.0086731	tetraspanin 17
Aacs	5.31075e-07	0.303742	0.28	0.31	0.0100495	acetoacetyl-CoA synthetase
Plk3	5.45882e-07	0.267731	0.443	0.466	0.0103297	polo like kinase 3
Fam162a	5.76418e-07	0.34499	0.312	0.365	0.0109076	family with sequence similarity 162, member A
Tap2	5.80726e-07	0.313455	0.29	0.322	0.0109891	transporter 2, ATP-binding cassette, sub-family B (MDR/TAP)
Angptl6	7.04275e-07	0.295968	0.5	0.534	0.013327	angiopoietin-like 6
Cxcl16	7.7392e-07	0.3903	0.193	0.228	0.0146449	chemokine (C-X-C motif) ligand 16
Dock8	8.98181e-07	0.386346	0.147	0.182	0.0169963	dedicator of cytokinesis 8
Nap1l5	9.37457e-07	0.311695	0.426	0.486	0.0177395	nucleosome assembly protein 1-like 5
Slc15a4	9.87019e-07	0.27167	0.155	0.167	0.0186774	solute carrier family 15, member 4
1190007I07Rik	1.01152e-06	0.254745	0.23	0.238	0.0191411	RIKEN cDNA 1190007I07 gene
Mrps36	1.07898e-06	0.283137	0.355	0.398	0.0204174	mitochondrial ribosomal protein S36
Sdhaf4	1.92403e-06	0.29115	0.428	0.462	0.0364085	succinate dehydrogenase complex assembly factor 4
Tns2	1.96841e-06	0.331687	0.246	0.268	0.0372483	tensin 2
Kxd1	2.13217e-06	0.271339	0.381	0.414	0.040347	KxDL motif containing 1
Btbd8	2.50006e-06	0.259931	0.295	0.313	0.0473086	BTB (POZ) domain containing 8
