# Supplementary material for: 14-3-3ζ Constrains insulin secretion by regulating mitochondrial function in pancreatic β cells
Source: JCI Insight. 2022 Apr 22;7(8):e156378. doi: 10.1172/jci.insight.156378 (PMC9089799; doi:10.1172/jci.insight.156378)
Supplement: Supplemental table 3 [file jciinsight-7-156378-s081.xls]

## Sheet:  GO.WTDEG
Supplemental Table 3-Gene ontology
GO.ID	Term	Annotated	Significant	Expected	pvalue	catagory	DEG_list
GO:0003723	RNA binding	1146	47	13.09	1.4e-10	MF	Alkbh1,Ang,Ascc3,Calr,Ccnt1,Cdkn2aip,Cpeb4,Ddx50,Dhx40,Eif1,Eif3j1,Eif5b,Eno1,Ewsr1,Gnl3,Hnrnpa1,Hnrnpa2b1,Hnrnpa3,Hnrnpc,Hnrnph1,Hsp90aa1,Hsp90b1,Luc7l2,Matr3,Nol8,Nop58,Nup98,Paip2,Pan3,Pax6,Pcf11,Ppp1r10,Ptbp2,Ranbp2,Rbm14,Rbm39,Rnps1,Rpl35,Rps27,Sf3b3,Son,Srp54a,Srsf11,Tra2b,Trub2,Ythdc1,Zc3h7a
GO:0003756	protein disulfide isomerase activity	17	4	0.19	3.5e-05	MF	P4hb,Pdia3,Pdia4,Pdia6
GO:0044877	protein-containing complex binding	1457	37	16.65	6.9e-05	MF	Atp5k,Calr,Cpeb4,Ctbp2,Eif1,Emilin1,Eno1,Fos,Gnas,Hist1h1c,Hist1h1d,Hmgn2,Hnrnpc,Hsd17b12,Hspa5,Ins1,Jun,Lztfl1,Ndel1,Nop58,P4hb,Ppp4c,Ranbp2,Rpl35,Sec61a1,Sf3b3,Slc2a2,Spp1,Srp54a,Srpr,St13,Strada,Taf7,Tmco1,Tmed10,Ttr,Ywhaz
GO:0035198	miRNA binding	30	4	0.34	0.00036	MF	Hnrnpa1,Hnrnpa2b1,Matr3,Zc3h7a
GO:0035035	histone acetyltransferase binding	32	4	0.37	0.00046	MF	Egr1,Pax6,Sp1,Taf7
GO:0051082	unfolded protein binding	88	6	1.01	0.00052	MF	Calr,Hsp90aa1,Hsp90b1,Hspa5,St13,Syvn1
GO:0032564	dATP binding	4	2	0.05	0.00077	MF	Hsp90aa1,St13
GO:0015036	disulfide oxidoreductase activity	41	4	0.47	0.00121	MF	P4hb,Pdia3,Pdia4,Pdia6
GO:1990381	ubiquitin-specific protease binding	20	3	0.23	0.00145	MF	Lcor,Selenos,Syvn1
GO:0019904	protein domain specific binding	779	19	8.9	0.00161	MF	Baiap2,Cpe,Dapl1,Gnas,Hist2h4,Hnrnpc,Hsp90aa1,Hspa5,Jun,Mafk,Pax6,Rbm39,Son,Sp1,St13,Tra2b,Wbp11,Ywhaz,Zbtb21
GO:0031492	nucleosomal DNA binding	21	3	0.24	0.00168	MF	Hist1h1c,Hist1h1d,Hmgn2
GO:0000979	RNA polymerase II core promoter sequence-specific DNA binding	21	3	0.24	0.00168	MF	Egr1,Fos,Pax6
GO:0070412	R-SMAD binding	24	3	0.27	0.0025	MF	Fos,Jun,Pax6
GO:0051787	misfolded protein binding	24	3	0.27	0.0025	MF	Dnajb9,Hspa5,Sdf2l1
GO:0051021	GDP-dissociation inhibitor binding	7	2	0.08	0.00263	MF	Hsp90aa1,Rab5a
GO:0008134	transcription factor binding	688	22	7.86	0.00285	MF	Baiap2,Bdp1,Calr,Ccnt1,Ctbp2,Dcaf13,Dusp26,Egr1,Fos,Gata6,Hdac5,Jun,Lcor,Mafk,Med4,Meis2,Nop58,Pax6,Sp1,Taf7,Trib1,Ywhaz
GO:0031625	ubiquitin protein ligase binding	307	10	3.51	0.0029	MF	Calr,Hsp90aa1,Hspa5,Jun,Pax6,Rnf34,Trib1,Ubb,Ubc,Ywhaz
GO:0001099	basal RNA polymerase II transcription machinery binding	53	4	0.61	0.00314	MF	Nop58,Pcf11,Supt4a,Taf7
GO:0003735	structural constituent of ribosome	167	7	1.91	0.00314	MF	Rpl10,Rpl35,Rpl38,Rpl41,Rps27,Rps28,Rps29
GO:0008270	zinc ion binding	725	17	8.28	0.00418	MF	Anpep,Cpe,Egr1,Gata6,Hnf4g,Matr3,Mt1,Mt2,Polr2l,Qpctl,Rbbp6,Rps29,Sec24a,Sirt6,Supt4a,Uba5,Zfand5
GO:0070063	RNA polymerase binding	58	4	0.66	0.00435	MF	Ccnt1,Pcf11,Spty2d1,Supt4a
GO:0016922	ligand-dependent nuclear receptor binding	139	6	1.59	0.00531	MF	No Gene
GO:0003682	chromatin binding	599	17	6.84	0.00621	MF	Brd2,Ccnt1,Ctbp2,Egr1,Fos,Gata6,Hdac5,Hist1h1c,Hist1h1d,Hmgn2,Jun,Lcor,Morf4l1,Nup98,Pax6,Sirt6,Tox4
GO:0051087	chaperone binding	102	5	1.17	0.00633	MF	Ahsa1,Dnajb9,Sdf2l1,St13,Syvn1
GO:0000900	translation repressor activity, nucleic acid binding	12	2	0.14	0.00796	MF	Cpeb4,Paip2
GO:0001965	G-protein alpha-subunit binding	38	3	0.43	0.00925	MF	Gnas,Nucb1,Nucb2
GO:0035639	purine ribonucleoside triphosphate binding	1820	32	20.79	0.0095	MF	Abcb4,Arf4,Ascc3,Atp13a3,Brsk1,Cdk11b,Clk1,Ddx50,Dgke,Dhx40,Eif5b,Gnas,Gnl3,Hsp90aa1,Hsp90b1,Hspa5,Hsph1,Hyou1,Mapk6,Mapk8,Mast4,Nars,Pan3,Pfkl,Rab5a,Riok1,Sar1b,Srp54a,Srpr,Strada,Trib1,Uba5
GO:0043014	alpha-tubulin binding	40	3	0.46	0.01066	MF	Gnas,Hsph1,Ndel1
GO:0031386	protein tag	14	2	0.16	0.0108	MF	Ubb,Ubc
GO:1990439	MAP kinase serine/threonine phosphatase ...	1	1	0.01	0.01143	MF	Dusp4
GO:0050062	long-chain-fatty-acyl-CoA reductase activity	1	1	0.01	0.01143	MF	Hsd17b12
GO:0102571	[protein]-3-O-(N-acetyl-D-glucosaminyl)-...	1	1	0.01	0.01143	MF	Oga
GO:0102166	[protein]-3-O-(N-acetyl-D-glucosaminyl)-...	1	1	0.01	0.01143	MF	Oga
GO:0102167	[protein]-3-O-(N-acetyl-D-glucosaminyl)-...	1	1	0.01	0.01143	MF	Oga
GO:1902118	calcidiol binding	1	1	0.01	0.01143	MF	Gc
GO:1990827	deaminase binding	1	1	0.01	0.01143	MF	Hnrnpc
GO:0071566	UFM1 activating enzyme activity	1	1	0.01	0.01143	MF	Uba5
GO:0102340	3-oxo-behenoyl-CoA reductase activity	1	1	0.01	0.01143	MF	Hsd17b12
GO:0102341	3-oxo-lignoceroyl-CoA reductase activity	1	1	0.01	0.01143	MF	Hsd17b12
GO:0102342	3-oxo-cerotoyl-CoA reductase activity	1	1	0.01	0.01143	MF	Hsd17b12
GO:0102339	3-oxo-arachidoyl-CoA reductase activity	1	1	0.01	0.01143	MF	Hsd17b12
GO:0017136	NAD-dependent histone deacetylase activity	15	2	0.17	0.01237	MF	Hdac5,Sirt6
GO:0004707	MAP kinase activity	15	2	0.17	0.01237	MF	Mapk6,Mapk8
GO:0008320	protein transmembrane transporter activity	16	2	0.18	0.01404	MF	Sec61a1,Tmed10
GO:0017111	nucleoside-triphosphatase activity	831	17	9.49	0.01506	MF	Abcb4,Ascc3,Atp13a3,Atp5k,Ddx50,Dhx40,Eif5b,Gnas,Hsp90aa1,Hsp90b1,Hspa5,Hsph1,Hyou1,Rab5a,Sar1b,Srp54a,Srpr
GO:0051427	hormone receptor binding	183	7	2.09	0.0164	MF	Calr,Ctbp2,Dcaf13,Gnas,Lcor,Med4,Taf7
GO:0005048	signal sequence binding	47	3	0.54	0.0165	MF	Nup98,Sec61a1,Srp54a
GO:0004579	dolichyl-diphosphooligosaccharide-protein glycotransferase activity	2	1	0.02	0.02272	MF	Stt3a
GO:0045547	dehydrodolichyl diphosphate synthase activity	2	1	0.02	0.02272	MF	Nus1
GO:0035730	S-nitrosoglutathione binding	2	1	0.02	0.02272	MF	Gstp1
GO:0035731	dinitrosyl-iron complex binding	2	1	0.02	0.02272	MF	Gstp1
GO:0016603	glutaminyl-peptide cyclotransferase activity	2	1	0.02	0.02272	MF	Qpctl
GO:0002135	CTP binding	2	1	0.02	0.02272	MF	Hsp90aa1
GO:0016231	beta-N-acetylglucosaminidase activity	2	1	0.02	0.02272	MF	Oga
GO:0004816	asparagine-tRNA ligase activity	2	1	0.02	0.02272	MF	Nars
GO:1990984	tRNA demethylase activity	2	1	0.02	0.02272	MF	Alkbh1
GO:0098640	integrin binding involved in cell-matrix...	2	1	0.02	0.02272	MF	Emilin1
GO:0044729	hemi-methylated DNA-binding	2	1	0.02	0.02272	MF	Egr1
GO:0031072	heat shock protein binding	141	5	1.61	0.02307	MF	Ahsa1,Dnajb9,Eno1,Hspa5,St13
GO:0070182	DNA polymerase binding	21	2	0.24	0.02366	MF	Hnrnpa2b1,Hsp90aa1
GO:0051117	ATPase binding	100	4	1.14	0.0278	MF	Nop58,Sdf2l1,Selenos,Syvn1
GO:0042802	identical protein binding	2128	34	24.31	0.02797	MF	Ang,Baiap2,Cldn4,Cltrn,Cnr1,Ctbp2,Defb1,Eif3j1,Emilin1,Eno1,Ewsr1,Gle1,Hist1h2be,Hnrnpa2b1,Hnrnpc,Hnrnph1,Hsp90aa1,Jun,Lman1,Lztfl1,Matr3,Ndel1,Pdia3,Pfkl,Selenok,Sp1,Srsf11,St13,Tra2b,Ttr,Uba5,Ywhaz,Zbtb21,Zfp446
GO:0090482	vitamin transmembrane transporter activi...	24	2	0.27	0.03041	MF	Gc,Slc2a2
GO:0032550	purine ribonucleoside binding	384	9	4.39	0.03297	MF	Arf4,Eif5b,Gnas,Gnl3,Hsp90aa1,Rab5a,Sar1b,Srp54a,Srpr
GO:0005295	neutral amino acid:sodium symporter activity	3	1	0.03	0.03389	MF	Slc38a2
GO:0031728	CCR3 chemokine receptor binding	3	1	0.03	0.03389	MF	Nars
GO:0035516	oxidative DNA demethylase activity	3	1	0.03	0.03389	MF	Alkbh1
GO:0061628	H3K27me3 modified histone binding	3	1	0.03	0.03389	MF	Taf7
GO:0005220	inositol 1,4,5-trisphosphate-sensitive calcium-release channel activity	3	1	0.03	0.03389	MF	Itpr2
GO:0035033	histone deacetylase regulator activity	3	1	0.03	0.03389	MF	Mapk8
GO:0019153	protein-disulfide reductase (glutathione) activity	3	1	0.03	0.03389	MF	Pdia3
GO:0000822	inositol hexakisphosphate binding	3	1	0.03	0.03389	MF	Gle1
GO:0001156	TFIIIC-class transcription factor binding	3	1	0.03	0.03389	MF	Bdp1
GO:0031841	neuropeptide Y receptor binding	3	1	0.03	0.03389	MF	Pyy
GO:0004346	glucose-6-phosphatase activity	3	1	0.03	0.03389	MF	G6pc2
GO:0003872	6-phosphofructokinase activity	3	1	0.03	0.03389	MF	Pfkl
GO:0004609	phosphatidylserine decarboxylase activity	3	1	0.03	0.03389	MF	AC149090.1
GO:0017098	sulfonylurea receptor binding	3	1	0.03	0.03389	MF	Hsp90aa1
GO:0005353	fructose transmembrane transporter activity	3	1	0.03	0.03389	MF	Slc2a2
GO:0051033	RNA transmembrane transporter activity	3	1	0.03	0.03389	MF	Hnrnpa3
GO:0004949	cannabinoid receptor activity	3	1	0.03	0.03389	MF	Cnr1
GO:0008327	methyl-CpG binding	26	2	0.3	0.03529	MF	Erh,Zbtb21
GO:0008235	metalloexopeptidase activity	64	3	0.73	0.03686	MF	Anpep,Cpe,Qpctl
GO:0000149	SNARE binding	112	4	1.28	0.03968	MF	Sec24a,Stx5a,Tmed10,Tmed9
GO:0019903	protein phosphatase binding	166	5	1.9	0.04214	MF	Hsp90aa1,Hsp90b1,Mtmr4,Ppp1r10,Ppp1r15a
GO:0001515	opioid peptide activity	4	1	0.05	0.04493	MF	Pdyn
GO:0031852	mu-type opioid receptor binding	4	1	0.05	0.04493	MF	Gnas
GO:0004704	NF-kappaB-inducing kinase activity	4	1	0.05	0.04493	MF	Ppp4c
GO:0070579	methylcytosine dioxygenase activity	4	1	0.05	0.04493	MF	Alkbh1
GO:0002134	UTP binding	4	1	0.05	0.04493	MF	Hsp90aa1
GO:0051430	corticotropin-releasing hormone receptor 1 binding	4	1	0.05	0.04493	MF	Gnas
GO:0032551	pyrimidine ribonucleoside binding	4	1	0.05	0.04493	MF	Hsp90aa1
GO:0099038	ceramide floppase activity	4	1	0.05	0.04493	MF	Abcb4
GO:0003676	nucleic acid binding	3449	83	39.41	0.04684	MF	Alkbh1,Ang,Ankrd33b,Ascc3,Calr,Ccnt1,Cdkn2aip,Cpeb4,Ddx50,Dhx40,Egr1,Eif1,Eif3j1,Eif5b,Eno1,Erh,Ewsr1,Fos,Gata6,Gnl3,Hist1h1c,Hist1h1d,Hist1h2be,Hist2h4,Hmgn2,Hnf4g,Hnrnpa1,Hnrnpa2b1,Hnrnpa3,Hnrnpc,Hnrnph1,Hsp90aa1,Hsp90b1,Jun,Lcor,Lhx1,Luc7l2,Mafk,Matr3,Meis2,Nars,Nfil3,Nol8,Nop58,Nucb1,Nucb2,Nup98,Paip2,Pan3,Pax6,Pcf11,Polr2l,Ppp1r10,Ptbp2,Qrich1,Ranbp2,Rbbp6,Rbm14,Rbm39,Rfx6,Rnase4,Rnps1,Rpl35…
GO:0002039	p53 binding	71	3	0.81	0.04774	MF	Cdkn2aip,Dusp26,Rnf34
GO:0019900	kinase binding	817	15	9.33	0.0487	MF	Brsk1,Ccnt1,Ctbp2,Dusp4,Gata6,Gstp1,Hsp90aa1,Mapk6,Pax6,Pfkl,Ppp1r15a,Rbbp6,Strada,Trib1,Ywhaz
GO:0034976	response to endoplasmic reticulum stress	253	21	2.92	2e-08	BP	Calr,Dnajb9,Herpud2,Hsp90b1,Hspa5,Hyou1,Jun,Manf,P4hb,Pdia3,Ppp1r15a,Qrich1,Sdf2l1,Sec16a,Selenok,Selenos,Syvn1,Tmco1,Tmed2,Uba5,Ufm1
GO:0015833	peptide transport	1628	50	18.82	7.7e-08	BP	Ang,Ap1s2,Arf4,Calr,Chga,Cltrn,Cnr1,Cpe,D1Ertd622e,G6pc2,Gle1,Hnrnpa2b1,Hsp90aa1,Hsp90b1,Hspa5,Lman1,Mlph,Ndel1,Nucb1,Nucb2,Nup98,Oga,Pan3,Pax6,Pfkl,Rab5a,Ranbp2,Rfx6,Rrbp1,Sar1b,Sec16a,Sec24a,Sec61a1,Sec62,Selenok,Selenos,Spcs2,Srp54a,Srpr,Ssr3,Strada,Stx5a,Syvn1,Tmed10,Tmed2,Tmed9,Ufm1,Yipf5,Ythdc1,Ywhaz
GO:0043484	regulation of RNA splicing	151	11	1.75	1.5e-06	BP	Clk1,Hnrnpa2b1,Hnrnph1,Nup98,Ptbp2,Rbm39,Rnps1,Slc38a2,Son,Tra2b,Ythdc1
GO:0033366	protein localization in secretory granule	4	3	0.05	6e-06	BP	Chga,Cpe,Scg3
GO:0006397	mRNA processing	470	25	5.43	9e-06	BP	Ccnt1,Cdk11b,Hnrnpa1,Hnrnpa2b1,Hnrnpa3,Hnrnpc,Hnrnph1,Luc7l2,Nup98,Pan3,Pcf11,Ptbp2,Rbbp6,Rbm14,Rbm39,Rnps1,Sf3b3,Snrnp48,Son,Supt4a,Syf2,Tra2b,Trub2,Wbp11,Ythdc1
GO:0007030	Golgi organization	126	9	1.46	1.6e-05	BP	Lman1,Lysmd3,Sec16a,Stx5a,Tmed10,Tmed2,Tmed9,Vcpip1,Ywhaz
GO:0006888	ER to Golgi vesicle-mediated transport	115	10	1.33	2.8e-05	BP	Hyou1,Lman1,Sar1b,Sec16a,Sec24a,Stx5a,Tmed10,Tmed2,Tmed9,Yipf5
GO:0071276	cellular response to cadmium ion	33	5	0.38	3.6e-05	BP	Fos,Jun,Mapk8,Mt1,Mt2
GO:0098761	cellular response to interleukin-7	17	4	0.2	3.7e-05	BP	Eno1,Hnrnph1,P4hb,Pdia3
GO:0006614	SRP-dependent cotranslational protein targeting to membrane	19	4	0.22	5.9e-05	BP	Sec61a1,Srp54a,Srpr,Ssr3
GO:0006886	intracellular protein transport	905	35	10.46	8e-05	BP	Ap1s2,Arf4,Calr,Gle1,Hnrnpa2b1,Hsp90aa1,Hsp90b1,Hspa5,Mlph,Ndel1,Nucb1,Nup98,Oga,Pan3,Rab5a,Ranbp2,Sar1b,Sec16a,Sec24a,Sec61a1,Sec62,Selenos,Spcs2,Srp54a,Srpr,Ssr3,Strada,Stx5a,Syvn1,Tmed10,Tmed2,Tmed9,Ufm1,Ythdc1,Ywhaz
GO:0031204	posttranslational protein targeting to membrane, translocation	8	3	0.09	8.2e-05	BP	Hspa5,Sec61a1,Sec62
GO:0003310	pancreatic A cell differentiation	8	3	0.09	8.2e-05	BP	Gata6,Pax6,Rfx6
GO:1902310	positive regulation of peptidyl-serine d...	2	2	0.02	0.00013	BP	Dusp26,Ppp1r15a
GO:1901142	insulin metabolic process	11	3	0.13	0.00023	BP	Cpe,Nucb2,Pax6
GO:0016575	histone deacetylation	77	6	0.89	0.00027	BP	Hdac5,Mapk8,Morf4l1,Morf4l2,Rbm14,Sirt6
GO:0031668	cellular response to extracellular stimulus	282	12	3.26	0.00028	BP	Baiap2,Brsk1,Cpeb4,Dapl1,Fos,Gstp1,Hsp90b1,Hspa5,Jun,Mapk8,Pdia3,Slc38a2
GO:0051028	mRNA transport	112	7	1.29	0.00033	BP	Gle1,Hnrnpa1,Hnrnpa2b1,Hnrnpa3,Nup98,Ranbp2,Ythdc1
GO:1902893	regulation of pri-miRNA transcription by...	52	5	0.6	0.00033	BP	Egr1,Fos,Gata6,Gnl3,Jun
GO:0110024	positive regulation of cardiac muscle my...	3	2	0.03	0.0004	BP	Gata6,Meis2
GO:0048194	Golgi vesicle budding	35	5	0.4	0.00042	BP	Sar1b,Sec16a,Sec24a,Tmed10,Tmed9
GO:0051085	chaperone mediated protein folding requiring cofactor	31	4	0.36	0.00043	BP	Hspa5,Hsph1,Sdf2l1,St13
GO:0006457	protein folding	162	12	1.87	0.00049	BP	Ahsa1,Calr,Fkbp11,Hsp90aa1,Hsp90b1,Hspa5,Hsph1,P4hb,Pdia3,Ranbp2,Sdf2l1,St13
GO:1901485	positive regulation of transcription fac...	4	2	0.05	0.00079	BP	Mapk8,Sirt6
GO:0031497	chromatin assembly	134	7	1.55	0.00096	BP	Brd2,Hist1h1c,Hist1h1d,Hist1h2be,Hist2h4,Sirt6,Spty2d1
GO:0042274	ribosomal small subunit biogenesis	68	5	0.79	0.00114	BP	Dcaf13,Riok1,Rpl38,Rps27,Rps28
GO:1903895	negative regulation of IRE1-mediated unf...	5	2	0.06	0.0013	BP	Dnajb9,Hspa5
GO:1990592	protein K69-linked ufmylation	5	2	0.06	0.0013	BP	Uba5,Ufm1
GO:0035964	COPI-coated vesicle budding	5	2	0.06	0.0013	BP	Tmed10,Tmed9
GO:0006357	regulation of transcription from RNA polymerase II promoter	2503	50	28.93	0.00161	BP	Arf4,Brd2,Calr,Ccnl1,Ccnt1,Ccpg1,Ctbp2,Dusp26,Egr1,Eno1,Fos,Gata6,Gnas,Gnl3,Hist1h1c,Hist1h1d,Hmgn2,Hnrnpa2b1,Hsph1,Ier2,Jun,Lcor,Lhx1,Mafk,Med4,Meis2,Morf4l2,Nfil3,Pax6,Pid1,Ppp1r15a,Rbm14,Rbm39,Rfx6,Rpl10,Sap130,Sim1,Sirt6,Sp1,Supt4a,Taf7,Tmed2,Tox4,Tsc22d2,Zbtb11,Zbtb21,Zfp146,Zfp446,Zfp608,Zfp869
GO:0006307	DNA dealkylation involved in DNA repair	6	2	0.07	0.00194	BP	Alkbh1,Ascc3
GO:1902949	positive regulation of tau-protein kinas...	6	2	0.07	0.00194	BP	Egr1,Hsp90aa1
GO:1903912	negative regulation of endoplasmic retic...	6	2	0.07	0.00194	BP	Ppp1r15a,Tmed2
GO:0010273	detoxification of copper ion	6	2	0.07	0.00194	BP	Mt1,Mt2
GO:0051771	negative regulation of nitric-oxide synthase biosynthetic process	6	2	0.07	0.00194	BP	Gstp1,Selenos
GO:0050890	cognition	337	11	3.9	0.00196	BP	Ap1s2,Arf4,Brsk1,Cnr1,Egr1,Fos,Gnas,Jun,Meis2,Paip2,Pax6
GO:0032206	positive regulation of telomere maintenance	47	4	0.54	0.0021	BP	Gnl3,Hnrnpa2b1,Ppp1r10,Sirt6
GO:0006446	regulation of translational initiation	59	6	0.68	0.00238	BP	Alkbh1,Eif5b,Gle1,Paip2,Ppp1r15a,Tmed2
GO:0001701	in utero embryonic development	489	15	5.65	0.00261	BP	4933434E20Rik,Alkbh1,Ankrd11,Cdk11b,Dad1,Eno1,Gata6,Matr3,Ndel1,Rbbp6,Sp1,Syf2,Tmed2,Ythdc1,Zfand5
GO:0021796	cerebral cortex regionalization	7	2	0.08	0.00269	BP	Pax6,Tra2b
GO:0045343	regulation of MHC class I biosynthetic process	7	2	0.08	0.00269	BP	Hsph1,Taf7
GO:0048793	pronephros development	7	2	0.08	0.00269	BP	Lhx1,Sec61a1
GO:0007029	endoplasmic reticulum organization	84	5	0.97	0.00291	BP	Lman1,Sec16a,Sec61a1,Tmed2
GO:0072718	response to cisplatin	8	2	0.09	0.00356	BP	Kdm3b,Nucb1
GO:0061621	canonical glycolysis	8	2	0.09	0.00356	BP	Eno1,Pfkl
GO:0046600	negative regulation of centriole replication	8	2	0.09	0.00356	BP	Ccp110,Rbm14
GO:0003309	type B pancreatic cell differentiation	27	3	0.31	0.00363	BP	Gata6,Pax6,Rfx6
GO:0006376	mRNA splice site selection	27	3	0.31	0.00363	BP	Luc7l2,Ptbp2,Ythdc1
GO:0001938	positive regulation of endothelial cell proliferation	91	5	1.05	0.00411	BP	Ang,Jun,Scg2,Sirt6,Sp1
GO:0098532	histone H3-K27 trimethylation	11	3	0.13	0.0045	BP	Hist1h1c,Hist1h1d,Lcor
GO:0035814	negative regulation of renal sodium excretion	9	2	0.1	0.00454	BP	Anpep,Gnas
GO:0016072	rRNA metabolic process	238	9	2.75	0.00468	BP	Ang,Dcaf13,Nol8,Riok1,Rpl35,Rps27,Rps28,Usp36,Wbp11
GO:0006901	vesicle coating	14	3	0.16	0.00559	BP	Sar1b,Sec16a,Tmed9
GO:0031647	regulation of protein stability	290	9	3.35	0.00681	BP	Calr,Cdkn2aip,Dad1,Hsp90aa1,Rnf149,Sec16a,Sirt6,Syvn1,Usp36
GO:0051591	response to cAMP	103	5	1.19	0.00692	BP	Fos,Hspa5,Ins1,Itpr2,Jun
GO:0070092	regulation of glucagon secretion	12	2	0.14	0.00813	BP	Nucb2,Pax6
GO:0032525	somite rostral/caudal axis specification	12	2	0.14	0.00813	BP	Lhx1,Tmed2
GO:0002674	negative regulation of acute inflammatory response	12	2	0.14	0.00813	BP	Gstp1,Selenos
GO:0061709	reticulophagy	12	2	0.14	0.00813	BP	Uba5,Ufm1
GO:0070863	positive regulation of protein exit from endoplasmic reticulum	13	2	0.15	0.00954	BP	Sar1b,Sec16a
GO:0050714	positive regulation of protein secretion	158	6	1.83	0.01026	BP	Ang,Cltrn,Oga,Rfx6,Sec24a,Tmed10
GO:0010628	positive regulation of gene expression	2424	44	28.02	0.01128	BP	Arf4,Calr,Ccnt1,Ccpg1,Ctbp2,Egr1,Emilin1,Fos,Gata6,Gnl3,Hist1h1c,Hist1h1d,Hnrnpc,Hsph1,Ier2,Jun,Lhx1,Mapk8,Med4,Meis2,Morf4l2,Nfil3,Nup98,Pax6,Pid1,Ppp1r15a,Qrich1,Rbm14,Rbm39,Rfx6,Riok1,Slc38a2,Sp1,Spp1,Supt4a,Taf7,Tent5a,Tmed2,Tra2b,Trub2
GO:0086030	adenylate cyclase-activating adrenergic ...	1	1	0.01	0.01156	BP	Chga
GO:0071506	cellular response to mycophenolic acid	1	1	0.01	0.01156	BP	Egr1
GO:1904290	negative regulation of mitotic DNA damag...	1	1	0.01	0.01156	BP	Ppp1r10
GO:1990983	tRNA demethylation	1	1	0.01	0.01156	BP	Alkbh1
GO:0099564	modification of synaptic structure, modu...	1	1	0.01	0.01156	BP	Baiap2
GO:0042797	tRNA transcription from RNA polymerase III promoter	1	1	0.01	0.01156	BP	Polr2l
GO:0003247	post-embryonic cardiac muscle cell growth involved in heart morphogenesis	1	1	0.01	0.01156	BP	Sirt6
GO:1903568	negative regulation of protein localizat...	1	1	0.01	0.01156	BP	Lztfl1
GO:1904828	positive regulation of hydrogen sulfide ...	1	1	0.01	0.01156	BP	Sp1
GO:0120008	positive regulation of glutamatergic neu...	1	1	0.01	0.01156	BP	Pax6
GO:2000429	negative regulation of neutrophil aggregation	1	1	0.01	0.01156	BP	Gstp1
GO:0008039	synaptic target recognition	1	1	0.01	0.01156	BP	Ywhaz
GO:0040032	post-embryonic body morphogenesis	1	1	0.01	0.01156	BP	Gnas
GO:0070367	negative regulation of hepatocyte differentiation	1	1	0.01	0.01156	BP	Frzb
GO:1903917	positive regulation of endoplasmic retic...	1	1	0.01	0.01156	BP	Ppp1r15a
GO:0021905	forebrain-midbrain boundary formation	1	1	0.01	0.01156	BP	Pax6
GO:2000707	positive regulation of dense core granule biogenesis	1	1	0.01	0.01156	BP	Chga
GO:0035852	horizontal cell localization	1	1	0.01	0.01156	BP	Lhx1
GO:0035847	uterine epithelium development	1	1	0.01	0.01156	BP	Lhx1
GO:0035849	nephric duct elongation	1	1	0.01	0.01156	BP	Lhx1
GO:1904937	sensory neuron migration	1	1	0.01	0.01156	BP	Pax6
GO:1904003	negative regulation of sebum secreting c...	1	1	0.01	0.01156	BP	Gata6
GO:0090104	pancreatic E cell differentiation	1	1	0.01	0.01156	BP	Rfx6
GO:0072303	positive regulation of glomerular metanephric mesangial cell proliferation	1	1	0.01	0.01156	BP	Egr1
GO:0031460	glycine betaine transport	1	1	0.01	0.01156	BP	Slc38a2
GO:0070898	RNA polymerase III transcriptional preinitiation complex assembly	1	1	0.01	0.01156	BP	Bdp1
GO:1901557	response to fenofibrate	1	1	0.01	0.01156	BP	Abcb4
GO:0003311	pancreatic D cell differentiation	1	1	0.01	0.01156	BP	Rfx6
GO:0071236	cellular response to antibiotic	165	6	1.91	0.01251	BP	Egr1,Hnrnpa1,Hspa5,Hsph1,Itpr2,Mapk8
GO:0048385	regulation of retinoic acid receptor signaling pathway	15	2	0.17	0.01265	BP	Calr,Ctbp2
GO:0032096	negative regulation of response to food	15	2	0.17	0.01265	BP	Nucb2,Pyy
GO:0043923	positive regulation by host of viral transcription	15	2	0.17	0.01265	BP	Jun,Sp1
GO:0071294	cellular response to zinc ion	15	2	0.17	0.01265	BP	Mt1,Mt2
GO:0070373	negative regulation of ERK1 and ERK2 cascade	79	4	0.91	0.0133	BP	Dusp26,Dusp4,Emilin1,Gstp1
GO:0006378	mRNA polyadenylation	44	3	0.51	0.01425	BP	Ccnt1,Pcf11,Ythdc1
GO:0043968	histone H2A acetylation	16	2	0.18	0.01435	BP	Morf4l1,Morf4l2
GO:0016925	protein sumoylation	45	3	0.52	0.01514	BP	Egr1,Gnl3,Ranbp2
GO:0010811	positive regulation of cell-substrate adhesion	127	5	1.47	0.01611	BP	Calr,Emilin1,Hsd17b12,P4hb,Spp1
GO:0005793	endoplasmic reticulum-Golgi intermediate compartment	99	11	1.16	2.3e-08	CC	Anpep,Hspa5,Lman1,Nucb1,Nucb2,P4hb,Pdia6,Stx5a,Tmed10,Tmed2,Tmed9
GO:0016607	nuclear speck	401	20	4.69	5.9e-08	CC	Ascc3,Brd2,Ccnl1,Luc7l2,Morf4l1,Nfkbiz,Rbbp6,Rbm14,Rbm39,Rnf34,Rnps1,Sap130,Sap18,Son,Srp54a,Srsf11,Syf2,Usp36,Wbp11,Ythdc1
GO:0043233	organelle lumen	4591	103	53.68	1.6e-07	CC	Abcb4,Alkbh1,Ang,Ankrd11,Anxa11,Ascc3,Baiap2,Bdp1,Brd2,Brsk1,Calr,Ccnl1,Ccnt1,Cdk11b,Cdkn2aip,Csrp1,Dcaf13,Ddx50,Dgke,Dnajb9,Dtx3,Dusp26,Dusp4,Egr1,Ewsr1,Fos,Gata6,Gle1,Gnl3,Golga3,Hdac5,Hist1h2be,Hist2h4,Hnrnpa1,Hnrnpa2b1,Hnrnpa3,Hnrnpc,Hnrnph1,Hsp90b1,Hspa5,Hsph1,Hyou1,Ier2,Ins1,Itpr2,Jun,Kdm3b,Lcor,Luc7l2,Mafk,Manf,Matr3,Med4,Morf4l1,Morf4l2,Nfkbiz,Nol8,Nop58,Nup98,P4hb,Pax6,Pcf11,Pdia3,Pdia4,…
GO:0005790	smooth endoplasmic reticulum	36	7	0.42	1.7e-07	CC	Calr,Hsp90b1,Hspa5,Hyou1,Pdia3,Rpl10,Syvn1
GO:0042470	melanosome	100	10	1.17	2.7e-07	CC	Anxa11,Hsp90aa1,Hsp90b1,P4hb,Pdia3,Pdia4,Pdia6,Rab5a,Tmed10,Ywhaz
GO:0030134	ER to Golgi transport vesicle	57	8	0.67	3.1e-07	CC	Lman1,Sar1b,Sec16a,Sec24a,Tmed10,Tmed2,Tmed9,Yipf5
GO:0005798	Golgi-associated vesicle	139	10	1.63	5.7e-06	CC	Gnas,Lman1,Nucb1,Sar1b,Sec16a,Sec24a,Tmed10,Tmed2,Tmed9,Yipf5
GO:0005829	cytosol	3832	73	44.8	7.1e-06	CC	Abcb4,Ahsa1,Ankrd11,Anxa11,Arf4,Ascc3,Baiap2,Calr,Ccnt1,Cd44,Ctbp2,Dcaf13,Dgke,Eif3j1,Eno1,Fos,Gc,Gle1,Gnas,Golga3,Gstp1,Hist1h2be,Hnrnpa2b1,Hnrnpc,Hnrnph1,Hsp90aa1,Hsp90b1,Hspa5,Hsph1,Ins1,Jun,Lztfl1,Mapk6,Mapk8,Mt1,Mt2,Nars,Ndel1,Nop58,Oga,P4hb,Pax6,Pdia6,Pfkl,Ppp4c,Rab5a,Ralgds,Riok1,Rnf34,Rpl10,Rpl35,Rpl38,Rpl41,Rps27,Rps28,Rps29,Sap18,Sec16a,Sec24a,Slc2a2,Snrnp48,Srp54a,St13,Strada,Stx5a,Uba…
GO:0042175	nuclear outer membrane-endoplasmic reticulum membrane network	1010	38	11.81	1.2e-05	CC	Calr,Dad1,G6pc2,Hsd17b12,Hsp90b1,Hspa5,Itpr2,Lman1,Nucb2,Nus1,Pdia3,Ppp1r15a,Ranbp2,Rps28,Rps29,Rrbp1,Sar1b,Saraf,Sdf2l1,Sec16a,Sec24a,Sec61a1,Sec62,Selenok,Selenos,Serinc1,Spcs2,Srpr,Ssr3,Stt3a,Syvn1,Tmco1,Tmed10,Tmed2,Tmed9,Tmem41b,Uba5,Yipf5
GO:0005681	spliceosomal complex	215	12	2.51	5.8e-05	CC	Hnrnpa1,Hnrnpa2b1,Hnrnpa3,Hnrnpc,Hnrnph1,Luc7l2,Ptbp2,Sf3b3,Snrnp48,Syf2,Tra2b,Wbp11
GO:0000791	euchromatin	47	5	0.55	0.00022	CC	Alkbh1,Hist1h1c,Hist1h1d,Jun,Sp1
GO:0030133	transport vesicle	384	13	4.49	0.00024	CC	Brsk1,Calr,Chga,Cpe,Gnas,Ndel1,Rab5a,Sar1b,Scg3,Sec16a,Sec24a,Tmed10,Tmed9
GO:0030176	integral to endoplasmic reticulum membrane	145	8	1.7	0.00031	CC	Calr,Hspa5,Pdia3,Rrbp1,Saraf,Sec62,Selenos,Tmco1
GO:0070971	endoplasmic reticulum exit site	30	4	0.35	0.00039	CC	Sar1b,Sec16a,Sec24a,Yipf5
GO:0044614	nuclear pore cytoplasmic filaments	3	2	0.04	0.00041	CC	Gle1,Ranbp2
GO:0042589	zymogen granule membrane	13	3	0.15	0.00041	CC	Rab5a,Tmed10,Tmed2
GO:0090498	extrinsic component of Golgi membrane	4	2	0.05	0.0008	CC	Golga3,Nucb1
GO:0035976	AP1 complex	4	2	0.05	0.0008	CC	Fos,Jun
GO:0061574	ASAP complex	5	2	0.06	0.00133	CC	Rnps1,Sap18
GO:0098556	cytoplasmic side of rough endoplasmic re...	6	2	0.07	0.00198	CC	Rps28,Rps29
GO:0072357	PTW/PP1 phosphatase complex	7	2	0.08	0.00275	CC	Ppp1r10,Tox4
GO:0005903	brush border	133	6	1.56	0.0048	CC	Anpep,Cltrn,Hsp90aa1,Ralgds,Slc2a2,Slc38a2
GO:0005737	cytoplasm	11014	175	128.78	0.00492	CC	4933434E20Rik,Abcb4,Ahsa1,Alkbh1,Ang,Ankrd11,Anpep,Anxa11,Ap1s2,Arf4,Ascc3,Atp5k,BC031181,Baiap2,Brd2,Brsk1,Calr,Ccnl1,Ccnt1,Ccp110,Cd44,Chga,Chic1,Clk1,Cltrn,Cnr1,Cpe,Cpeb4,Csrp1,Ctbp2,D1Ertd622e,Dad1,Dcaf13,Dgke,Dnajb9,Dtx3,Dusp26,Dusp4,Egr1,Eif1,Eif3j1,Eif5b,Eno1,Erh,Ewsr1,Fos,Frzb,G6pc2,Gc,Gle1,Gnas,Golga3,Gstp1,Hdac5,Hist1h2be,Hmgn2,Hnrnpa1,Hnrnpa2b1,Hnrnpa3,Hnrnpc,Hnrnph1,Hsd17b12,Hsp90aa1,…
GO:0042788	polysomal ribosome	32	3	0.37	0.0061	CC	Rpl38,Rps28,Rps29
GO:0031045	dense core granule	33	3	0.39	0.00665	CC	Chga,Cpe,Scg2
GO:0043231	intracellular membrane-bounded organelle	11253	191	131.57	0.00798	CC	4933434E20Rik,Abcb4,Ahsa1,Alkbh1,Ang,Ankrd11,Anpep,Anxa11,Ap1s2,Arf4,Ascc3,Atp5k,BC031181,Baiap2,Bdp1,Brd2,Brsk1,Calr,Ccnl1,Ccnt1,Cd44,Cdk11b,Cdkn2aip,Clk1,Cnr1,Cpe,Cpeb4,Csrp1,Ctbp2,Dad1,Dcaf13,Ddx50,Dgke,Dnajb9,Dtx3,Dusp26,Dusp4,Egr1,Erh,Ewsr1,Fos,G6pc2,Gata6,Gle1,Gnas,Gnl3,Golga3,Gstp1,Hdac5,Hist1h1c,Hist1h1d,Hist1h2be,Hist2h4,Hmgn2,Hnf4g,Hnrnpa1,Hnrnpa2b1,Hnrnpa3,Hnrnpc,Hnrnph1,Hsd17b12,Hsp90…
GO:0044615	nuclear pore nuclear basket	12	2	0.14	0.00832	CC	Nup98,Ranbp2
GO:1990124	messenger ribonucleoprotein complex	13	2	0.15	0.00975	CC	Cpeb4,Hnrnpa3
GO:0042405	nuclear inclusion body	13	2	0.15	0.00975	CC	Nup98,Ranbp2
GO:0043209	myelin sheath	205	7	2.4	0.01061	CC	Eno1,Hsp90aa1,Hspa5,Itpr2,Pdia3,Ubb,Ubc
GO:0044322	endoplasmic reticulum quality control compartment	14	2	0.16	0.01129	CC	Calr,Syvn1
GO:0061845	neuron projection branch point	1	1	0.01	0.01169	CC	Baiap2
GO:0061846	dendritic spine cytoplasm	1	1	0.01	0.01169	CC	Baiap2
GO:1990971	EMILIN complex	1	1	0.01	0.01169	CC	Emilin1
GO:0033291	eukaryotic 80S initiation complex	1	1	0.01	0.01169	CC	Rpl38
GO:0098547	lumenal side of Golgi membrane	1	1	0.01	0.01169	CC	Nucb1
GO:0034668	alpha4-beta1 integrin complex	1	1	0.01	0.01169	CC	Emilin1
GO:0030426	growth cone	216	7	2.53	0.01382	CC	Ang,Cnr1,Cpeb4,Eno1,Hsp90aa1,Ndel1,Ptbp2
GO:0070822	Sin3-type complex	16	2	0.19	0.01467	CC	Morf4l1,Sap130
GO:0016282	eukaryotic 43S preinitiation complex	17	2	0.2	0.01649	CC	Eif1,Eif3j1
GO:1904423	dehydrodolichyl diphosphate synthase com...	2	1	0.02	0.02325	CC	Nus1
GO:0032044	DSIF complex	2	1	0.02	0.02325	CC	Supt4a
GO:0035692	macrophage migration inhibitory factor receptor complex	2	1	0.02	0.02325	CC	Cd44
GO:0070691	dimeric positive transcription elongation factor complex b	2	1	0.02	0.02325	CC	Ccnt1
GO:0097226	sperm mitochondrial sheath	2	1	0.02	0.02325	CC	Hsp90aa1
GO:0032311	angiogenin-PRI complex	2	1	0.02	0.02325	CC	Ang
GO:0098842	postsynaptic early endosome	2	1	0.02	0.02325	CC	Rab5a
GO:0099115	chromosome, subtelomeric region	2	1	0.02	0.02325	CC	Sirt6
GO:0035267	NuA4 histone acetyltransferase complex	21	2	0.25	0.0247	CC	Morf4l1,Morf4l2
GO:0060053	neurofilament cytoskeleton	3	1	0.04	0.03467	CC	Ndel1
GO:0097057	TRAF2-GSTP1 complex	3	1	0.04	0.03467	CC	Gstp1
GO:0098559	cytoplasmic side of early endosome membr...	3	1	0.04	0.03467	CC	Rab5a
GO:1990742	microvesicle	3	1	0.04	0.03467	CC	Defb1
GO:0099053	activating signal cointegrator 1 complex	3	1	0.04	0.03467	CC	Ascc3
GO:0000126	transcription factor TFIIIB complex	3	1	0.04	0.03467	CC	Bdp1
GO:0045335	phagocytic vesicle	108	4	1.26	0.03807	CC	Anxa11,Calr,Rab5a,Sec61a1
GO:0031985	Golgi cisterna	108	4	1.26	0.03807	CC	Nucb1,Nucb2,Sar1b,Tmed2
GO:0032993	protein-DNA complex	220	6	2.57	0.04509	CC	Fos,Hist1h1c,Hist1h1d,Hist1h2be,Hist2h4,Sp1

## Sheet:  GO.KODEG
Supplemental Table 3-Gene ontology
GO.ID	Term	Annotated	Significant	Expected	pvalue	catagory	DEG_list
GO:0033897	ribonuclease T2 activity	2	2	0.02	6.4e-05	MF	Rnaset2a,Rnaset2b
GO:0004298	threonine-type endopeptidase activity	14	3	0.11	0.00017	MF	Psmb5,Psmb8,Psmb9
GO:0005200	structural constituent of cytoskeleton	70	5	0.56	0.00025	MF	Tuba1a,Tuba1b,Tuba4a,Tubb2a,Tubb4b
GO:0003735	structural constituent of ribosome	167	7	1.34	0.0004	MF	Kxd1,Mrpl14,Mrpl23,Mrpl41,Mrps24,Mrps34,Rpl9-ps6
GO:0017077	oxidative phosphorylation uncoupler activity	5	2	0.04	0.00063	MF	Slc25a4,Ucp2
GO:0009055	electron carrier activity	86	5	0.69	0.00064	MF	Cox5a,Fdx2,Ndufa4
GO:0016892	endoribonuclease activity, producing 3'-phosphomonoesters	6	2	0.05	0.00094	MF	Rnaset2a,Rnaset2b
GO:0015453	oxidoreduction-driven active transmembrane transporter activity	57	4	0.46	0.00113	MF	No Gene
GO:0003924	GTPase activity	291	8	2.33	0.00244	MF	Gch1,Gnai2,Gnaz,Tuba1a,Tuba1b,Tuba4a,Tubb2a,Tubb4b
GO:0044548	S100 protein binding	14	2	0.11	0.00544	MF	Ezr,S100a11
GO:1904854	proteasome core complex binding	1	1	0.01	0.00801	MF	Alad
GO:0000035	acyl binding	1	1	0.01	0.00801	MF	Ndufab1
GO:0000036	acyl carrier activity	1	1	0.01	0.00801	MF	Ndufab1
GO:0003943	N-acetylgalactosamine-4-sulfatase activity	1	1	0.01	0.00801	MF	Arsb
GO:0003934	GTP cyclohydrolase I activity	1	1	0.01	0.00801	MF	Gch1
GO:0047451	3-hydroxyoctanoyl-[acyl-carrier-protein] dehydratase activity	1	1	0.01	0.00801	MF	Fasn
GO:0031177	phosphopantetheine binding	1	1	0.01	0.00801	MF	Fasn
GO:0004313	[acyl-carrier-protein] S-acetyltransferase activity	1	1	0.01	0.00801	MF	Fasn
GO:0004316	3-oxoacyl-[acyl-carrier-protein] reductase (NADPH) activity	1	1	0.01	0.00801	MF	Fasn
GO:0004317	3-hydroxypalmitoyl-[acyl-carrier-protein] dehydratase activity	1	1	0.01	0.00801	MF	Fasn
GO:0004333	fumarate hydratase activity	1	1	0.01	0.00801	MF	Fh1
GO:0008693	3-hydroxydecanoyl-[acyl-carrier-protein] dehydratase activity	1	1	0.01	0.00801	MF	Fasn
GO:0140260	mitochondrial proton-transporting ATP sy...	1	1	0.01	0.00801	MF	Atpif1
GO:0052591	sn-glycerol-3-phosphate:ubiquinone-8 oxidoreductase activity	1	1	0.01	0.00801	MF	Gpd2
GO:0008659	(3R)-hydroxymyristoyl-[acyl-carrier-protein] dehydratase activity	1	1	0.01	0.00801	MF	Fasn
GO:0030729	acetoacetate-CoA ligase activity	1	1	0.01	0.00801	MF	Aacs
GO:0003837	beta-ureidopropionase activity	1	1	0.01	0.00801	MF	Upb1
GO:0004655	porphobilinogen synthase activity	1	1	0.01	0.00801	MF	Alad
GO:0047117	enoyl-[acyl-carrier-protein] reductase (NADPH, A-specific) activity	1	1	0.01	0.00801	MF	Fasn
GO:0003999	adenine phosphoribosyltransferase activity	1	1	0.01	0.00801	MF	Aprt
GO:0002055	adenine binding	1	1	0.01	0.00801	MF	Aprt
GO:0004631	phosphomevalonate kinase activity	1	1	0.01	0.00801	MF	Pmvk
GO:0042802	identical protein binding	2128	27	17.04	0.01071	MF	Alad,Aldh5a1,Atpif1,Banp,Bri3,Commd1,Dctn1,Ezr,Fasn,Gcg,Gch1,Gpx4,Gstm1,Keap1,Mat1a,Rap1gap,Rela,S100a11,Shc1,Snx6,Sri,Taf10,Tap2,Tns2,Tuba1a,Txn1,Upb1
GO:0005525	GTP binding	377	8	3.02	0.01117	MF	Gch1,Gnai2,Gnaz,Tuba1a,Tuba1b,Tuba4a,Tubb2a,Tubb4b
GO:0000979	RNA polymerase II core promoter sequence-specific DNA binding	21	2	0.17	0.01211	MF	H3f3a,Rela
GO:0022884	macromolecule transmembrane transporter activity	21	2	0.17	0.01211	MF	Slc15a4,Timm17b
GO:0032550	purine ribonucleoside binding	384	8	3.07	0.01238	MF	Gch1,Gnai2,Gnaz,Tuba1a,Tuba1b,Tuba4a,Tubb2a,Tubb4b
GO:0005507	copper ion binding	63	3	0.5	0.01409	MF	Atox1,Commd1,Cuta
GO:0015078	hydrogen ion transmembrane transporter activity	123	5	0.98	0.01558	MF	Atp5g1,Cox5a,Ndufa4,Slc15a4,Slc25a4
GO:0031683	G-protein beta/gamma-subunit complex binding	24	2	0.19	0.01567	MF	Gnai2,Gnaz
GO:0047066	phospholipid-hydroperoxide glutathione peroxidase activity	2	1	0.02	0.01595	MF	Gpx4
GO:0102938	orcinol O-methyltransferase activity	2	1	0.02	0.01595	MF	Comt
GO:0101006	protein histidine phosphatase activity	2	1	0.02	0.01595	MF	Phpt1
GO:1990147	talin binding	2	1	0.02	0.01595	MF	Coro2b
GO:0016295	myristoyl-[acyl-carrier-protein] hydrolase activity	2	1	0.02	0.01595	MF	Fasn
GO:0016296	palmitoyl-[acyl-carrier-protein] hydrolase activity	2	1	0.02	0.01595	MF	Fasn
GO:0031769	glucagon receptor binding	2	1	0.02	0.01595	MF	Gcg
GO:0102084	L-dopa O-methyltransferase activity	2	1	0.02	0.01595	MF	Comt
GO:0004320	oleoyl-[acyl-carrier-protein] hydrolase activity	2	1	0.02	0.01595	MF	Fasn
GO:0004314	[acyl-carrier-protein] S-malonyltransferase activity	2	1	0.02	0.01595	MF	Fasn
GO:0004315	3-oxoacyl-[acyl-carrier-protein] synthase activity	2	1	0.02	0.01595	MF	Fasn
GO:0004777	succinate-semialdehyde dehydrogenase (NAD+) activity	2	1	0.02	0.01595	MF	Aldh5a1
GO:0017057	6-phosphogluconolactonase activity	2	1	0.02	0.01595	MF	Pgls
GO:0046980	tapasin binding	2	1	0.02	0.01595	MF	Tap2
GO:0016206	catechol O-methyltransferase activity	2	1	0.02	0.01595	MF	Comt
GO:0004450	isocitrate dehydrogenase (NADP+) activity	2	1	0.02	0.01595	MF	Idh2
GO:0004478	methionine adenosyltransferase activity	2	1	0.02	0.01595	MF	Mat1a
GO:0050750	low-density lipoprotein particle receptor binding	25	2	0.2	0.01694	MF	Clu,Commd1
GO:0015035	protein disulfide oxidoreductase activity	27	2	0.22	0.01962	MF	Sh3bgrl3,Txn1
GO:0004367	glycerol-3-phosphate dehydrogenase [NAD+] activity	3	1	0.02	0.02383	MF	Gpd2
GO:0003910	DNA ligase (ATP) activity	3	1	0.02	0.02383	MF	Lig1
GO:0015433	peptide antigen-transporting ATPase activity	3	1	0.02	0.02383	MF	Tap2
GO:0005471	ATP:ADP antiporter activity	3	1	0.02	0.02383	MF	Slc25a4
GO:0032767	copper-dependent protein binding	3	1	0.02	0.02383	MF	Atox1
GO:0015333	peptide:hydrogen symporter activity	3	1	0.02	0.02383	MF	Slc15a4
GO:0046979	TAP2 binding	3	1	0.02	0.02383	MF	Tap2
GO:0048408	epidermal growth factor binding	3	1	0.02	0.02383	MF	Shc1
GO:0061663	NEDD8 ligase activity	3	1	0.02	0.02383	MF	Rbx1
GO:0003899	DNA-directed RNA polymerase activity	33	2	0.26	0.02861	MF	Polr2e,Polr2f
GO:0008200	ion channel inhibitor activity	34	2	0.27	0.03024	MF	Commd1,Phpt1
GO:0023029	MHC class Ib protein binding	4	1	0.03	0.03165	MF	Tap2
GO:0004185	serine-type carboxypeptidase activity	4	1	0.03	0.03165	MF	Scpep1
GO:0050833	pyruvate transmembrane transporter activity	4	1	0.03	0.03165	MF	Mpc1
GO:0043532	angiostatin binding	4	1	0.03	0.03165	MF	Atpif1
GO:0010698	acetyltransferase activator activity	4	1	0.03	0.03165	MF	Pdcd5
GO:0046978	TAP1 binding	4	1	0.03	0.03165	MF	Tap2
GO:0071916	dipeptide transmembrane transporter activity	4	1	0.03	0.03165	MF	Slc15a4
GO:0031369	translation initiation factor binding	35	2	0.28	0.0319	MF	Gch1,Rbx1
GO:0097718	disordered domain specific binding	36	2	0.29	0.03361	MF	Ezr,Keap1
GO:0019899	enzyme binding	2322	28	18.59	0.03649	MF	Atf5,Atox1,Atpif1,Cdk2ap1,Clu,Cuta,Dctn1,Dock8,Ezr,Fam83g,Flot1,Gch1,Gstm1,Lamtor1,Lamtor4,Rap1gap,Rbx1,Rela,Shc1,Slc25a4,Sri,Taf10,Tns2,Tspan17,Ttc28,Tuba1b,Tuba4a,Txn1
GO:0043531	ADP binding	39	2	0.31	0.03892	MF	Mat1a,Tap2
GO:0016531	copper chaperone activity	5	1	0.04	0.0394	MF	Atox1
GO:0005134	interleukin-2 receptor binding	5	1	0.04	0.0394	MF	Timm50
GO:0005290	L-histidine transmembrane transporter activity	5	1	0.04	0.0394	MF	Slc15a4
GO:0034513	box H/ACA snoRNA binding	5	1	0.04	0.0394	MF	Nop10
GO:0016435	rRNA (guanine) methyltransferase activity	5	1	0.04	0.0394	MF	Trmt112
GO:0016151	nickel cation binding	5	1	0.04	0.0394	MF	Gstm1
GO:0046983	protein dimerization activity	1047	14	8.38	0.04188	MF	Commd1,Gch1,H2afv,H3f3a,Lsm6,Rap1gap,Rela,S100a11,Snx6,Sri,Tap2,Trmt112,Txn1,Upb1
GO:0004725	protein tyrosine phosphatase activity	98	3	0.78	0.04416	MF	Ptprd,Timm50,Tns2
GO:0048487	beta-tubulin binding	43	2	0.34	0.04646	MF	Pdcd5,Tbca
GO:0004864	protein phosphatase inhibitor activity	43	2	0.34	0.04646	MF	Ppp1r14b,Ppp1r1a
GO:0042030	ATPase inhibitor activity	6	1	0.05	0.0471	MF	Atpif1
GO:0005168	neurotrophin TRKA receptor binding	6	1	0.05	0.0471	MF	Shc1
GO:0071532	ankyrin repeat binding	6	1	0.05	0.0471	MF	Rela
GO:0033108	mitochondrial respiratory chain complex assembly	94	8	0.73	7.3e-07	BP	1190007I07Rik,Coa3,Ndufab1,Ndufb4,Ndufb8,Ndufc1,Sdhaf4,Uqcc2
GO:0071353	cellular response to interleukin-4	30	4	0.23	8.4e-05	BP	Alad,Fasn,Keap1,Tuba1b
GO:1990542	mitochondrial transmembrane transport	100	6	0.78	0.00013	BP	Mpc1,Slc25a4,Smdt1,Timm17b,Timm50,Ucp2
GO:0140199	negative regulation of adenylate cyclase...	3	2	0.02	0.00018	BP	Gnai2,Pde4b
GO:0001889	liver development	173	7	1.35	0.00043	BP	Aacs,Dbp,Rela,Taf10,Ucp2,Upb1,Wnt4
GO:0060620	regulation of cholesterol import	6	2	0.05	0.00089	BP	Commd1,Lamtor1
GO:0051597	response to methylmercury	8	2	0.06	0.00164	BP	Alad,Arsb
GO:0043200	response to amino acid stimulus	125	6	0.98	0.00228	BP	Alad,Atp5g1,Lamtor1,Lamtor4,Rela,Sst
GO:0042994	cytoplasmic sequestering of transcription factor	10	2	0.08	0.00261	BP	Keap1,Sri
GO:0090087	regulation of peptide transport	586	15	4.57	0.00304	BP	Aacs,Atpif1,Commd1,Dctn1,Ezr,Gcg,Idh2,Ifi27,Pdcd5,Phpt1,Plk3,Sri,Txn1,Ucp2,Uqcc2
GO:0010269	response to selenium ion	11	2	0.09	0.00318	BP	Alad,Selenow
GO:0010822	positive regulation of mitochondrion organization	81	4	0.63	0.00373	BP	Atpif1,Fam162a,Pdcd5,Slc25a4
GO:0098801	regulation of renal system process	40	3	0.31	0.00373	BP	Comt,Coro2b,Gnai2
GO:1905668	positive regulation of protein localizat...	13	2	0.1	0.00446	BP	Abhd17a,Ezr
GO:0035774	positive regulation of insulin secretion involved in cellular response to glucose stimulus	43	3	0.34	0.00458	BP	Gcg,Phpt1,Sri
GO:0050856	regulation of T cell receptor signaling pathway	44	3	0.34	0.00488	BP	Ezr,Phpt1,Rela
GO:0035264	multicellular organism growth	176	6	1.37	0.00585	BP	Atf5,Ezr,Gpd2,H3f3a,Taf10,Tns2
GO:0043648	dicarboxylic acid metabolic process	92	4	0.72	0.00586	BP	Aldh5a1,Fh1,Idh2,Mrps36
GO:1901841	regulation of high voltage-gated calcium...	15	2	0.12	0.00594	BP	Pde4b,Sri
GO:0042133	neurotransmitter metabolic process	150	5	1.17	0.00649	BP	Aldh5a1,Clu,Comt,Gch1,Upb1
GO:0031146	SCF-dependent proteasomal ubiquitin-dependent protein catabolic process	49	3	0.38	0.0066	BP	Fbxl14,Fbxo6,Rbx1
GO:0006878	cellular copper ion homeostasis	17	2	0.13	0.00762	BP	Atox1,Commd1
GO:2000066	positive regulation of cortisol biosynthetic process	1	1	0.01	0.0078	BP	Wnt4
GO:0046968	peptide antigen transport	1	1	0.01	0.0078	BP	Tap2
GO:2000984	negative regulation of ATP citrate synthase activity	1	1	0.01	0.0078	BP	Phpt1
GO:0035998	7,8-dihydroneopterin 3'-triphosphate biosynthetic process	1	1	0.01	0.0078	BP	Gch1
GO:0061369	negative regulation of testicular blood vessel morphogenesis	1	1	0.01	0.0078	BP	Wnt4
GO:1905892	negative regulation of cellular response...	1	1	0.01	0.0078	BP	Clu
GO:1905895	negative regulation of cellular response...	1	1	0.01	0.0078	BP	Clu
GO:0035971	peptidyl-histidine dephosphorylation	1	1	0.01	0.0078	BP	Phpt1
GO:0061485	memory T cell proliferation	1	1	0.01	0.0078	BP	Dock8
GO:1904442	negative regulation of thyroid gland epi...	1	1	0.01	0.0078	BP	Rap1gap
GO:0033396	beta-alanine biosynthetic process via 3-ureidopropionate	1	1	0.01	0.0078	BP	Upb1
GO:1903697	negative regulation of microvillus assem...	1	1	0.01	0.0078	BP	Rap1gap
GO:2000180	negative regulation of androgen biosynthetic process	1	1	0.01	0.0078	BP	Wnt4
GO:0002591	positive regulation of antigen processing and presentation of peptide antigen via MHC class I	1	1	0.01	0.0078	BP	Tap2
GO:1904716	positive regulation of chaperone-mediate...	1	1	0.01	0.0078	BP	Plk3
GO:0009087	methionine catabolic process	1	1	0.01	0.0078	BP	Mat1a
GO:0050668	positive regulation of homocysteine metabolic process	1	1	0.01	0.0078	BP	Comt
GO:0061580	colon epithelial cell migration	1	1	0.01	0.0078	BP	Arsb
GO:0089708	L-histidine transmembrane export from va...	1	1	0.01	0.0078	BP	Slc15a4
GO:1902847	regulation of neuronal signal transducti...	1	1	0.01	0.0078	BP	Clu
GO:0070131	positive regulation of mitochondrial translation	18	2	0.14	0.00853	BP	Coa3,Uqcc2
GO:0051289	protein homotetramerization	54	3	0.42	0.00864	BP	Acot13,Mat1a,Upb1
GO:0006979	response to oxidative stress	460	11	3.59	0.00884	BP	Alad,Atox1,Gch1,Gpx4,Keap1,Ndufb4,Plk3,Psmb5,Rela,Txn1,Ucp2
GO:0009141	nucleoside triphosphate metabolic process	312	6	2.43	0.00986	BP	Atp5g1,Atpif1,Cox5a,Ndufb8,Ndufv3,Uqcc2
GO:1902004	positive regulation of amyloid-beta form...	20	2	0.16	0.01048	BP	Clu,Rela
GO:0019693	ribose phosphate metabolic process	504	13	3.93	0.01073	BP	Aprt,Atp5g1,Atpif1,Cox5a,Fasn,Mpc1,Ndufb8,Ndufv3,Pde4b,Pgls,Pmvk,Upb1,Uqcc2
GO:0032515	negative regulation of phosphoprotein phosphatase activity	59	3	0.46	0.01101	BP	Gnai2,Ppp1r14b,Ppp1r1a
GO:0032543	mitochondrial translation	78	5	0.61	0.01117	BP	Coa3,Mrpl23,Mrps24,Mrps34,Uqcc2
GO:0010499	proteasomal ubiquitin-independent protein catabolic process	21	2	0.16	0.01153	BP	Psmb5,Psmb8
GO:0090322	regulation of superoxide metabolic process	37	3	0.29	0.01248	BP	Gch1,Gnai2,Shc1
GO:0006783	heme biosynthetic process	22	2	0.17	0.01261	BP	Alad,Atpif1
GO:0042775	mitochondrial ATP synthesis coupled electron transport	63	3	0.49	0.01315	BP	Cox5a,Ndufb8,Ndufv3
GO:0031122	cytoplasmic microtubule organization	64	3	0.5	0.01372	BP	Dctn1,Ezr,Plk3
GO:1903364	positive regulation of cellular protein ...	148	6	1.15	0.01491	BP	Atpif1,Clu,Ezr,Plk3,Rbx1,Uqcc2
GO:2000019	negative regulation of male gonad development	2	1	0.02	0.01554	BP	Wnt4
GO:0002489	antigen processing and presentation of endogenous peptide antigen via MHC class Ib via ER pathway, TAP-dependent	2	1	0.02	0.01554	BP	Tap2
GO:0032349	positive regulation of aldosterone biosynthetic process	2	1	0.02	0.01554	BP	Wnt4
GO:0110076	negative regulation of ferroptosis	2	1	0.02	0.01554	BP	Gpx4
GO:0000415	negative regulation of histone H3-K36 methylation	2	1	0.02	0.01554	BP	Fh1
GO:0150007	clathrin-dependent synaptic vesicle endo...	2	1	0.02	0.01554	BP	Btbd8
GO:1902072	negative regulation of hypoxia-inducible...	2	1	0.02	0.01554	BP	Commd1
GO:0016036	cellular response to phosphate starvation	2	1	0.02	0.01554	BP	Comt
GO:0070476	rRNA (guanine-N7)-methylation	2	1	0.02	0.01554	BP	Trmt112
GO:1904465	negative regulation of matrix metallopep...	2	1	0.02	0.01554	BP	Idh2
GO:0006097	glyoxylate cycle	2	1	0.02	0.01554	BP	Idh2
GO:1902998	positive regulation of neurofibrillary t...	2	1	0.02	0.01554	BP	Clu
GO:1905627	regulation of serotonin biosynthetic pro...	2	1	0.02	0.01554	BP	Gch1
GO:0030237	female sex determination	2	1	0.02	0.01554	BP	Wnt4
GO:1903645	negative regulation of chaperone-mediate...	2	1	0.02	0.01554	BP	Pdcd5
GO:1990792	cellular response to glial cell derived ...	2	1	0.02	0.01554	BP	Rap1gap
GO:2000277	positive regulation of oxidative phosphorylation uncoupler activity	2	1	0.02	0.01554	BP	Slc25a4
GO:1902340	negative regulation of chromosome conden...	2	1	0.02	0.01554	BP	H3f3a
GO:2000225	negative regulation of testosterone biosynthetic process	2	1	0.02	0.01554	BP	Wnt4
GO:1901898	negative regulation of relaxation of car...	2	1	0.02	0.01554	BP	Pde4b
GO:0015835	peptidoglycan transport	2	1	0.02	0.01554	BP	Slc15a4
GO:2000777	positive regulation of proteasomal ubiquitin-dependent protein catabolic process involved in cellular response to hypoxia	2	1	0.02	0.01554	BP	Plk3
GO:0044209	AMP salvage	2	1	0.02	0.01554	BP	Aprt
GO:1903905	positive regulation of establishment of ...	2	1	0.02	0.01554	BP	Dock8
GO:0006168	adenine salvage	2	1	0.02	0.01554	BP	Aprt
GO:0009450	gamma-aminobutyric acid catabolic process	2	1	0.02	0.01554	BP	Aldh5a1
GO:0019100	male germ-line sex determination	2	1	0.02	0.01554	BP	Map3k4
GO:0008286	insulin receptor signaling pathway	124	4	0.97	0.01626	BP	Gnai2,Rela,Shc1,Tns2
GO:0022900	electron transport chain	135	6	1.05	0.01736	BP	Cox5a,Fdx2,Ndufa4,Ndufb4,Ndufb8,Ndufv3
GO:0043951	negative regulation of cAMP-mediated signaling	26	2	0.2	0.01739	BP	Gnai2,Pde4b
GO:0006084	acetyl-CoA metabolic process	37	3	0.29	0.01849	BP	Fasn,Mpc1,Pmvk
GO:0034123	positive regulation of toll-like receptor signaling pathway	27	2	0.21	0.01869	BP	Flot1,Slc15a4
GO:0070723	response to cholesterol	30	2	0.23	0.02281	BP	Aacs,Pmvk
GO:0060748	tertiary branching involved in mammary gland duct morphogenesis	3	1	0.02	0.02322	BP	Wnt4
GO:0002481	antigen processing and presentation of exogenous protein antigen via MHC class Ib, TAP-dependent	3	1	0.02	0.02322	BP	Tap2
GO:0002485	antigen processing and presentation of endogenous peptide antigen via MHC class I via ER pathway, TAP-dependent	3	1	0.02	0.02322	BP	Tap2
GO:1905751	positive regulation of endosome to plasm...	3	1	0.02	0.02322	BP	Commd1
GO:0002434	immune complex clearance	3	1	0.02	0.02322	BP	Clu
GO:0000454	snoRNA guided rRNA pseudouridine synthesis	3	1	0.02	0.02322	BP	Nop10
GO:0010266	response to vitamin B1	3	1	0.02	0.02322	BP	Alad
GO:0072162	metanephric mesenchymal cell differentiation	3	1	0.02	0.02322	BP	Wnt4
GO:0031509	telomeric heterochromatin assembly	3	1	0.02	0.02322	BP	H3f3a
GO:0070430	positive regulation of nucleotide-binding oligomerization domain containing 1 signaling pathway	3	1	0.02	0.02322	BP	Slc15a4
GO:0070434	positive regulation of nucleotide-binding oligomerization domain containing 2 signaling pathway	3	1	0.02	0.02322	BP	Slc15a4
GO:0098798	mitochondrial protein-containing complex	265	18	2.1	1.6e-10	CC	Atp5g1,Cox5a,Mrpl14,Mrpl23,Mrpl41,Mrps24,Mrps34,Mrps36,Ndufa4,Ndufab1,Ndufb4,Ndufb8,Ndufc1,Ndufv3,Slc25a4,Smdt1,Timm17b,Timm50
GO:0005737	cytoplasm	11014	134	87.44	2.4e-07	CC	1190007I07Rik,Aacs,Abhd17a,Acot13,Alad,Aldh5a1,Angptl6,Aprt,Arsb,Atf5,Atox1,Atp5g1,Atpif1,Bola3,Bri3,Btbd8,Cdk2ap1,Chchd7,Clu,Cmc1,Coa3,Cog7,Commd1,Comt,Coprs,Coro2b,Cox5a,Dctn1,Dgkg,Dock8,Dtx2,Ezr,Fam162a,Fam83g,Fasn,Fbxl14,Fbxo6,Fdx2,Fh1,Flot1,Gadd45gip1,Gcg,Gch1,Gnai2,Gnaz,Gpd2,Gpsm1,Gpx4,Gstm1,Idh2,Ifi27,Irak1bp1,Keap1,Krt7,Kxd1,Lamtor1,Lamtor4,Lsm6,Map3k4,Mat1a,Med28,Meig1,Morn2,Mpc1,Mphosph…
GO:0005761	mitochondrial ribosome	91	7	0.72	8.1e-06	CC	Mrpl14,Mrpl23,Mrpl41,Mrps24,Mrps34,Mrps36,Ndufab1
GO:0019866	organelle inner membrane	506	24	4.02	6.4e-05	CC	1190007I07Rik,Atp5g1,Clu,Coa3,Cox5a,Gpd2,Gpx4,Idh2,Ifi27,Mpc1,Ndufa4,Ndufab1,Ndufb4,Ndufb8,Ndufc1,Ndufv3,Ociad2,Slc25a4,Smdt1,Timm17b,Timm50,Timm8b,Ucp2,Uqcc2
GO:0005839	proteasome core complex	19	3	0.15	0.00043	CC	Psmb5,Psmb8,Psmb9
GO:0032592	integral to mitochondrial membrane	82	5	0.65	0.00049	CC	Coa3,Mpc1,Slc25a4,Smdt1,Timm17b
GO:0005758	mitochondrial intermembrane space	95	5	0.75	0.00097	CC	Chchd7,Rnaset2a,Rnaset2b,Timm8b,Uqcc2
GO:0043209	myelin sheath	205	7	1.63	0.00128	CC	Cox5a,Ezr,Gstm1,Slc25a4,Tuba1a,Tuba1b,Tubb4b
GO:0019005	SCF ubiquitin ligase complex	63	4	0.5	0.00159	CC	Fbxl14,Fbxo6,Rbx1,Spsb2
GO:0071986	Ragulator complex	9	2	0.07	0.00217	CC	Lamtor1,Lamtor4
GO:0001931	uropod	11	2	0.09	0.00329	CC	Ezr,Flot1
GO:0031462	Cul2-RING ubiquitin ligase complex	13	2	0.1	0.00461	CC	Commd1,Rbx1
GO:0005665	DNA-directed RNA polymerase II, core complex	13	2	0.1	0.00461	CC	Polr2e,Polr2f
GO:0042583	chromaffin granule	13	2	0.1	0.00461	CC	Clu,Sri
GO:0005736	DNA-directed RNA polymerase I complex	13	2	0.1	0.00461	CC	Polr2e,Polr2f
GO:0043233	organelle lumen	4591	63	36.45	0.00558	CC	Abhd17a,Aprt,Atf5,Banp,Bola3,Btbd8,Cdk2ap1,Chchd7,Clu,Cog7,Commd1,Coprs,Dbp,Dtx2,Ezr,Fdx2,Gadd45gip1,Gcg,Gch1,Gnai2,Gpsm1,H3f3a,Keap1,Lig1,Lsm6,Mat1a,Med28,Mphosph6,Mphosph8,Mpp7,Mrpl14,Mrpl23,Mrpl41,Mrps24,Mrps34,Mrps36,Ndufab1,Ndufb4,Nop10,Phpt1,Plk3,Polr2e,Polr2f,Psmb5,Psmb8,Rbx1,Rnaset2a,Rnaset2b,Sdhaf4,Sh3bgrl3,Shc1,Smdt1,Sri,Taf10,Tap2,Tbca,Timm50,Timm8b,Trmt112,Tti1,Txn1,Uqcc2,Wnt4
GO:0009353	mitochondrial oxoglutarate dehydrogenase complex	1	1	0.01	0.00794	CC	Mrps36
GO:0099020	perinuclear endoplasmic reticulum lumen	1	1	0.01	0.00794	CC	Clu
GO:0035525	NF-kappaB p50/p65 complex	1	1	0.01	0.00794	CC	Rela
GO:0070435	Shc-EGFR complex	1	1	0.01	0.00794	CC	Shc1
GO:0005666	DNA-directed RNA polymerase III complex	18	2	0.14	0.00882	CC	Polr2e,Polr2f
GO:0043202	lysosomal lumen	19	2	0.15	0.0098	CC	Rnaset2a,Rnaset2b
GO:0030904	retromer complex	20	2	0.16	0.01084	CC	Dctn1,Snx6
GO:0099033	anchored component of postsynaptic recyc...	2	1	0.02	0.01582	CC	Abhd17a
GO:0042825	TAP complex	3	1	0.02	0.02363	CC	Tap2
GO:0070209	ASTRA complex	3	1	0.02	0.02363	CC	Tti1
GO:0045298	tubulin complex	3	1	0.02	0.02363	CC	Tubb4b
GO:0098592	cytoplasmic side of apical plasma membra...	3	1	0.02	0.02363	CC	Ezr
GO:0097454	Schwann cell microvillus	3	1	0.02	0.02363	CC	Ezr
GO:0032299	ribonuclease H2 complex	3	1	0.02	0.02363	CC	Rnaseh2c
GO:0046540	U4/U6 x U5 tri-snRNP complex	32	2	0.25	0.02659	CC	Lsm6,Snrpd1
GO:0008180	signalosome	34	2	0.27	0.02977	CC	Flot1,Wdr6
GO:0031302	intrinsic to endosome membrane	6	2	0.05	0.0312	CC	Abhd17a,Slc15a4
GO:0000243	commitment complex	4	1	0.03	0.03138	CC	Snrpd1
GO:0036020	endolysosome membrane	4	1	0.03	0.03138	CC	Slc15a4
GO:0090661	box H/ACA telomerase RNP complex	4	1	0.03	0.03138	CC	Nop10
GO:0031467	Cul7-RING ubiquitin ligase complex	4	1	0.03	0.03138	CC	Rbx1
GO:0044393	microspike	4	1	0.03	0.03138	CC	Ezr
GO:0097418	neurofibrillary tangle	4	1	0.03	0.03138	CC	Clu
GO:1990111	spermatoproteasome complex	4	1	0.03	0.03138	CC	Psmb8
GO:0005834	heterotrimeric G-protein complex	35	2	0.28	0.03141	CC	Gnai2,Gnaz
GO:0031463	Cul3-RING ubiquitin ligase complex	36	2	0.29	0.03309	CC	Keap1,Rbx1
GO:0097025	MPP7-DLG1-LIN7 complex	5	1	0.04	0.03907	CC	Mpp7
GO:0031465	Cul4B-RING ubiquitin ligase complex	5	1	0.04	0.03907	CC	Rbx1
GO:0031429	box H/ACA snoRNP complex	5	1	0.04	0.03907	CC	Nop10
GO:0097422	tubular endosome	5	1	0.04	0.03907	CC	Snx6
GO:0015630	microtubule cytoskeleton	1284	18	10.19	0.03927	CC	Acot13,Atf5,Dctn1,Ezr,Flot1,Gnai2,Keap1,Meig1,Pde4b,Plk3,Psmb5,Tbca,Ttc28,Tuba1a,Tuba1b,Tuba4a,Tubb2a,Tubb4b
GO:0099031	anchored component of postsynaptic densi...	6	1	0.05	0.04671	CC	Abhd17a
GO:0030891	VCB complex	6	1	0.05	0.04671	CC	Rbx1
GO:0001740	Barr body	6	1	0.05	0.04671	CC	H3f3a
GO:0034366	spherical high-density lipoprotein particle	6	1	0.05	0.04671	CC	Clu
